# Supplementary material for: Spermidine is essential for fasting-mediated autophagy and longevity
Source: Nat Cell Biol. 2024 Aug 8;26(9):1571–84. doi: 10.1038/s41556-024-01468-x (PMC11392816; doi:10.1038/s41556-024-01468-x)
Supplement: Supplementary file 4 — Numerical Source Data Supplementary Table 3. [file 41556_2024_1468_MOESM4_ESM.xlsx]

## Sheet: Sheet1
BW (g)
	CTL															DFMO
Ad lib.	35.68	30.62	32.75	30.59	30.7	29.32	27.82	29.66	28.46	36.28	30.9	30.05	31.55			33.97	27.12	29.6	31.5	28.1	31.92	26.58	27.96	27.95
IF	30.61	30.19	28.97	31.62	34.62	28.88	29.54	28.35	28.64	30.95	29.71	33.19	34.56	31.65	28.55	27.22	32.85	34.21	31.72	27.63	30.81	33.01	30.81
HR (bpm)
	CTL															DFMO
Ad lib.	523.127	509.976	621.665	527.009	534.045	487.537	372.561	508.475	382.032	569.022	600.06	431.112	551.572			561.383	608.643	533.571	507.56	518.26	522.648	545.268	455.373	540.054
IF	404.858	499.068	570.342	564.865	488.806	558.919	526.316	524.361	468.293	414.83	465.586	521.059	568.99	454.243	563.401	482.191	505.913	526.905	573.723	548.772	432.129	509.303	506.586
IVSD (mm)
	CTL															DFMO
Ad lib.	1.40837	1.14238	1.21305	1.19239	1.17724	1.07899	1.01938	1.25176	0.905132	1.10693	1.13628	1.05625	1.2575			1.28114	1.30528	1.1674	0.896328	0.889108	1.33091	1.20238	1.11871	1.03673
IF	0.946526	1.12567	1.05578	1.10564	1.28865	1.34469	0.956238	1.08486	0.983801	0.90163	1.02608	1.31127	0.917206	1.02701	1.22694	1.15265	1.00234	1.07813	0.976228	1.07186	1.00345	1.14209	1.13661
LVIDd (mm)
	CTL															DFMO
Ad lib.	3.84714	4.78926	3.87858	3.8354	3.8567	4.36348	4.30123	3.91513	4.54988	4.57484	4.04233	4.07027	4.02025			3.81945	3.40494	3.37692	4.49309	4.37359	3.96774	3.82679	4.11164	3.89983
IF	4.30357	3.83827	3.6389	3.70722	4.32416	3.65544	4.00892	3.91935	4.33506	4.2139	4.30891	4.12775	4.66627	4.50868	3.709	3.60599	4.22501	5.00049	4.5056	3.69478	4.40441	4.21723	4.06511
LVIDs (mm)
	CTL															DFMO
Ad lib.	2.71016	3.2559	2.24428	2.00736	2.65345	3.19382	3.11922	2.40779	3.38825	3.05424	2.53376	2.90368	2.85493			2.34938	2.12979	2.36968	3.41493	3.50633	2.81577	2.77347	3.00913	2.92076
IF	3.06496	2.69241	2.12478	2.59428	2.90058	2.00317	2.43123	1.96993	3.11563	3.0117	2.75253	2.6169	3.26636	3.24333	2.28615	2.53405	2.75887	3.33422	3.03198	2.44991	3.12366	2.4503	2.66334
LVPWd (mm)
	CTL															DFMO
Ad lib.	0.719849	0.960249	1.16633	0.756785	1.02934	0.955099	1.10275	1.10979	0.74924	0.928751	0.869959	0.98976	1.12045			1.06801	1.06617	1.28485	0.765838	0.776935	1.01443	0.742183	0.850007	0.765879
IF	0.684882	0.805357	0.786138	0.817336	0.957484	1.00711	0.960838	0.819782	1.06638	1.00431	0.8298	0.903121	0.737151	0.868021	0.896245	0.967586	1.05994	0.966533	0.925609	0.831235	1.12948	0.870457	0.774745
LVEF (%)
	CTL															DFMO
Ad lib.	57.2655	60.0299	73.5799	79.6542	59.6107	52.5575	53.6643	69.4171	50.4147	61.7852	67.8723	55.6165				69.6013	68.5662	58.1446	47.9661	40.9055	56.3052	54.1805	52.795	50.2544
IF	56.2169	55.6856	57.5847	73.3528	58.094	61.6709	77.3595	70.4061	81.6109	54.5976	55.1252	66.0471	66.8339	57.2094	54.4134	57.7458	64.1643	61.7386	61.0699	63.3907	55.9954	73.2125	64.0692
LVFS (%)
	CTL															DFMO
Ad lib.	29.5539	32.0165	42.1365	47.6622	31.1988	26.8057	27.4807	38.5004	25.5309	33.2384	37.3194	28.6612	28.9863			38.489	37.4499	29.8271	23.9959	19.8296	29.0332	27.5248	26.8145	25.1056
IF	28.7811	29.8535	41.6093	30.0208	32.9215	45.2003	39.3544	49.7385	28.1293	28.5293	36.1202	36.6021	30.0006	28.0647	38.3621	29.7267	34.7015	33.3222	32.7064	33.6927	29.0787	41.8979	34.4831
CI (µl/min/cm2)
	CTL															DFMO
CTRL	193.811	367.719	319.476	298.807	229.022	254.644	198.924	269.322	215.45	338.759	326.529	198.935	241.779			257.679	241.937	166.281	247.152	217.932	220.748	229.64	214.305	213.497
DFMO	210.789	206.814	272.403	210.671	262.555	285.016	299.873	337.476	254.315	201.957	294.111	279.594	339.368	252.11	268.451	184.825	277.215	401.341	356.808	242.587	237.899	316.03	263.966
log2-transformed
LV mass index (mg/cm2)
	CTL															DFMO
Ad lib.	1.66994	2.57144	2.11084	1.62242	1.95374	2.17551	2.33725	2.26154	1.79537	2.03915	1.8242	1.93189	2.28245			1.9748	1.96471	1.92954	1.6532	1.71077	2.17505	1.76946	1.95056	1.58459
IF	1.52958	1.61696	1.42861	1.4757	2.20895	2.06445	1.7398	1.70926	2.21107	1.81215	1.86116	2.07019	1.64582	1.97696	1.82535	1.80144	1.953	2.46668	1.98152	1.58233	2.2835	1.87537	1.72245
LVRI (mg/mm)
	CTL															DFMO
Ad lib.	42.8108	47.8211	50.6951	37.6513	45.1979	43.1398	45.4004	50.3671	33.4723	44.4521	40.4377	41.7474	51.5849			49.3509	47.3978	49.7548	33.3961	32.9002	50.1969	37.4759	39.7689	34.0539
IF	31.649	37.169	33.699	36.2215	49.3792	48.3769	37.7387	36.898	43.4474	38.5767	37.7045	47.135	34.0541	39.9245	41.8345	41.1366	43.1459	47.3053	40.1029	35.6181	46.3677	41.642	37.8945
E/e’
	CTL															DFMO
Ad lib.	46.3923	50.54	38.5416	46.6757	44.2872	32.9417	55.2517	51.5874	38.3213	39.484	36.3145	49.1391	48.736			36.3794	46.269	37.5587	49.2521	58.1877	43.2019	35.9289	38.2061	52.569
IF	43.7206	44.0753	31.8208	30.7704	35.6423	38.3818	38.8414	34.0461	42.9841	35.1595	32.0867	42.0756	43.0108	44.376	47.9159	41.9915	46.1976	44.1949	43.8984	45.9886	45.0468	42.04	42.346
