# Supplementary material for: Spermidine is essential for fasting-mediated autophagy and longevity
Source: Nat Cell Biol. 2024 Aug 8;26(9):1571–84. doi: 10.1038/s41556-024-01468-x (PMC11392816; doi:10.1038/s41556-024-01468-x)
Supplement: Supplementary file 5 — Numerical Source Data for Supplementary Fig. 1. [file 41556_2024_1468_MOESM5_ESM.xlsx]

## Sheet: Fig S1
Additional notes for statistical analyses in italic next to the data sets.
Fig. S1A
	ORN
	WT						WT -N						∆spe1						∆spe1 -N
0.5	0.958127	0.830941	0.718105	1.08093	1.15738	1.25452	1.07223	0.915621	0.776733	0.939767	0.907089	0.812199	4.65119	4.01236	4.3365	4.27159	4.58835	4.20513	4.72424	3.73489	3.1834	4.31737	4.77638	4.47282
6	0.969658	1.57172	1.02433	0.636862	0.928518	0.868911	0.29383	0.230896	0.268015	0.19803	0.210987	0.183969	3.37678	2.9938	4.14216	3.0165	2.76208	3.41451	0.430779	0.843602	0.826341	0.870797	0.668514	0.840745
24	1.15669	1.15453	1.20803	1.11894	1.33655	0.0252622	0.0226455	0.0247869	0.0240156	0.017865	0.035704	1.13883	0.941486	0.743901	0.876121	1.08583	1.26141	1.21957	0.110985	0.132451	0.0926849	0.125994	0.128942	0.129913
	PUT
	WT						WT -N						∆spe1						∆spe1 -N
0.5	0.970856	0.885278	0.847739	1.00941	1.13176	1.15496	2.34852	2.49242	2.24984	2.40904	2.59675	2.37884	0.021358	0.0040563	0.00973432	0.00456066	0.00403248	0.00371069	0.00284327	0.00264868	0.00228687	0.00641359	0.00630514	0.0075028
6	0.653771	1.49368	0.877051	0.772315	1.20832	0.994859	1.90962	2.17289	1.82439	2.29328	2.58829	2.09604	0.0117222	0.0125816	0.0128534	0.0104897	0.0160397	0.0152048	0.0141692	0.0115029	0.0211444	0.0102945	0.013008	0.0225533
24	0.899882	1.06342	0.938207	1.15844	1.41393	0.526125	0.465754	0.469637	0.497661	0.118045	0.564063	1.14587	0	0	0	0	0	0	0	0.00688003	0	0	0	0
	SPD
	WT						WT -N						∆spe1						∆spe1 -N
0.5	1.01071	0.877379	0.851745	0.956634	1.14042	1.16312	0.950747	0.852471	0.661571	0.859532	0.913748	1.00397	0.0181164	0.018157	0.0200688	0.0165809	0.0188009	0.0191483	0.0175365	0.0159162	0.0152916	0.027862	0.0181966	0.0191754
6	0.829635	1.525	0.976245	0.76193	1.04108	0.866108	1.17307	1.17383	1.27598	1.23918	1.30964	1.17832	0.0340675	0.0356184	0.0333927	0.0369089	0.0381502	0.0350017	0.0349785	0.0359983	0.0366828	0.0354046	0.0345789	0.0408761
24	0.947737	1.04172	1.07381	1.04558	1.09091	0.800235	0.698146	0.825599	0.781124	0.226373	0.765969	1.01636	0.0290464	0.0265337	0.0293421	0.0292734	0.0311402	0.0274036	0.0303849	0.0352924	0.0281725	0.0343656	0.0287233	0.0299449
	SPM
	WT						WT -N						∆spe1						∆spe1 -N
0.5	1.07372	1.07501	0.77047	0.854921	1.10892	1.11696	0.725252	0.681143	0.673824	0.795271	1.07365	0.759713	0.0265804	0.0255067	0.0227356	0.0190666	0.0188687	0.0197127	0.0234441	0.0238243	0.0222434	1.35404	0.0310217	0.0768043
6	0.965454	1.55758	1.03296	0.689874	0.935725	0.818403	1.21742	1.28523	1.0889	1.47647	1.35446	1.47717	0.0395679	0.0300512	0.0315088	0.0372011	0.0421536	0.0340785	0.0309424	0.0547408	0.0400131	0.0416713	0.0497549	0.0607809
24	1.05462	1.11963	0.969577	0.916626	1.0239	0.91564	0.565268	0.931419	0.740312	0.205347	0.776628	0.811326	0.0146306	0.0227088	0.0205447	0.0163866	0.0138194	0.017455	0.0173203	0.0289311	0.0187082	0.067694	0.0302118	0.0186976
Log2-transformed
Fig. S1C
PRIDE partner repository (https://www.ebi.ac.uk/pride/): dataset identifier PXD035909.
