# Supplementary material for: Spermidine is essential for fasting-mediated autophagy and longevity
Source: Nat Cell Biol. 2024 Aug 8;26(9):1571–84. doi: 10.1038/s41556-024-01468-x (PMC11392816; doi:10.1038/s41556-024-01468-x)
Supplement: Supplementary file 6 — Numerical Source for Supplementary Data Fig. 2. [file 41556_2024_1468_MOESM6_ESM.xlsx]

## Sheet: Fig S2
Fig. S2A
	6h
	WT						WT -N						∆spe1						∆spe1 -N
2-Hydroxy-3-methylbutyric acid	0.6755	0.8121	0.4793	0.5644	0.5319	0.5502	0.8724	0.7581	0.7236	0.9155	0.7155	0.8521	0.3616	0.2628	0.3509	0.5059	0.2611	0.3687	0.6338	0.7238	0.7256	0.602	0.6442	0.6863
2-Isopropylmalic acid	5.4121	5.5046	4.8976	7.1526	7.3276	7.6708	31.2439	31.4992	34.3983	32.4632	34.7313	33.9979	1.5232	1.5536	1.5116	1.7834	1.4612	1.4832	26.4528	29.4096	29.4782	27.2285	29.5544	28.6704
Hydroxyisocaproic acid	3.702	3.3595	3.6606	3.1991	2.9394	2.9863	2.8961	2.8587	2.8027	2.8301	2.703	2.6602	1.1716	1.2768	1.2299	1.3262	1.4076	1.4588	2.1865	2.2794	2.212	2.3997	2.0298	2.3864
Leucine	10.7851	10.4373	10.4554	9.632	9.5086	9.2028	5.1999	5.2766	5.6542	5.5784	5.5692	5.7523	4.1448	5.0585	4.6391	4.1156	5.4199	4.827	3.8718	4.0648	3.9361	3.7211	4.1418	3.7082
Isoleucine	7.3659	7.3277	7.2026	6.6204	6.7358	6.6457	4.1634	4.2101	4.6726	4.8173	4.8392	4.9971	5.745	5.4404	5.5141	5.0567	4.2215	4.6898	4.4773	4.8368	4.854	3.7345	4.26	3.9275
Valine	24.6109	24.9711	25.2845	23.6462	23.6289	23.3263	13.4584	13.5933	14.6201	14.0548	14.1939	14.9779	16.5786	16.6211	16.3203	15.8545	14.7848	15.6432	10.0623	11.1479	11.1847	9.8515	10.537	9.7502
Peak at 1.07 ppm	3.4658	4.6866	4.6833	5.3391	4.5103	4.356	5.439	5.1467	6.7856	5.6032	6.165	6.8494	1.5799	1.4161	1.4517	1.4791	1.3741	1.5827	2.9126	3.4077	3.3205	2.8403	3.1351	2.7973
Peak at 1.10 ppm	0.6244	0.5969	0.5157	0.373	0.4319	0.4563	1.084	1.0856	1.3247	1.1606	1.206	1.1531	0.5136	0.3868	0.395	0.4971	0.2921	0.3845	0.8222	1.0802	0.8827	0.9305	0.9284	0.8418
Propylene glycol	2.1508	2.8381	2.8442	2.8531	2.6501	2.4136	1.2161	1.1545	1.5912	1.124	1.1929	1.3896	0.9822	0.9836	1.0024	0.9985	1.003	1.007	1.0254	1.0414	1.1262	0.9559	1.0793	1.014
3-Hydroxybutyric acid	2.4609	1.9024	2.2197	1.8083	2.1557	1.9298	1.8863	1.9959	2.2245	1.8102	1.9976	2.2315	1.8384	1.5017	1.751	1.9187	1.6335	1.5506	1.4564	1.6261	1.7492	1.4685	2.044	1.9927
Peak at 1.30 ppm	4.7093	5.9618	5.8181	6.2036	5.8575	5.9687	4.9743	4.6562	5.225	4.6364	4.3658	4.9188	3.7514	3.4481	3.5405	4.349	3.7447	3.9504	3.9637	4.0872	3.8784	3.7419	4.0507	4.3645
Lactic acid	31.3301	31.6264	30.8005	31.597	32.138	31.3752	18.6041	19.4932	19.1503	19.541	21.3288	20.8149	34.8414	32.4595	33.412	31.05	27.5408	29.843	26.4916	27.699	28.494	24.0688	24.8882	23.7506
Alanine	326.91	322.882	326.976	314.797	313.273	309.067	61.1771	60.1744	66.4672	71.4777	71.8391	73.2165	58.9863	54.703	55.3357	54.1128	49.04	51.8684	85.8845	94.6115	94.4912	70.6636	77.677	71.018
Lysine	20.2377	19.0167	18.7064	16.836	16.7399	16.1097	26.431	26.619	28.1723	27.156	28.0518	27.2315	63.3545	60.9457	63.9371	50.4972	46.7604	48.7447	49.9555	53.1312	53.0185	38.2879	40.1014	37.6434
Arginine	10.3027	10.0946	9.9313	9.9489	9.8383	9.9508	6.5288	6.5575	7.2438	7.6194	7.9478	8.1297	32.5642	30.1572	31.6001	28.131	25.3787	26.7741	22.8622	24.4401	24.4346	18.045	19.3034	18.1594
Acetic acid	418.672	472.627	477.691	504.199	515.878	526.777	265.998	267.618	293.529	263.272	277.648	272.693	313.479	285.902	300.297	299.62	277.953	298.71	245.459	275.265	266.812	228.212	249.221	228.352
gamma-Aminobutyric acid	6.6489	6.8697	6.726	6.3347	6.6163	6.6762	3.8681	4.0234	4.1029	4.2756	4.2537	4.2091	2.9161	2.8954	2.6817	2.8913	2.7844	2.8642	4.8091	5.0103	4.7464	4.2934	4.9905	4.2589
Glutamic acid	134.821	139.589	134.801	126.385	127.984	124.868	100.089	103.519	110.531	104.684	109.459	109.097	209.168	183.706	190.649	201.315	175.091	187.748	109.413	118.44	117.205	100.744	112.684	103.472
Succinic acid	9.7118	9.8127	9.0074	9.8371	9.9314	10.1139	14.5076	16.5342	15.5887	14.0993	14.4568	14.9584	24.881	21.1064	23.1167	26.6779	23.4628	25.001	14.0522	13.8526	14.2839	12.8248	14.5616	13.77
Glutamine	107.753	101.491	101.511	90.4661	98.8252	96.5026	7.2663	7.0065	7.7315	8.0697	8.3264	8.1488	209.51	194.528	199.568	194.162	187.856	190.993	18.9789	19.9546	19.1688	14.8778	16.4439	18.2316
Citric acid	19.4125	18.7265	18.9043	19.5574	19.2795	19.3775	42.2656	41.3728	44.5663	41.774	42.3966	41.8696	58.2262	54.7043	55.6084	52.3216	48.3238	50.9495	81.918	88.7329	86.4707	78.616	84.9768	79.3787
Cystathionine	2.3992	2.3767	2.1635	2.3271	2.0887	2.0016	3.2474	3.0419	2.4366	3.1722	3.5065	3.2553	8.0131	7.9497	7.797	9.8697	9.1443	9.8577	3.1018	3.091	3.2754	3.1621	3.3696	2.8411
Aspartic acid	8.336	8.1309	7.977	9.0678	9.1696	9.173	10.4703	10.0421	11.4559	11.1711	11.6503	11.7274	7.9545	7.6245	7.3379	7.2809	6.3164	6.9191	10.7045	11.7647	11.6983	10.0396	11.1642	10.1009
Asparagine	1.0456	0.7621	1.0366	1.0166	1.001	1.1629	0.5856	0.5869	0.5978	0.5322	0.4755	0.6224	0.924	1.251	1.0245	1.0428	1.5316	1.0039	0.5062	0.5834	0.4655	0.4716	0.4918	0.4313
Trimethylamine	1.1353	1.0746	1.0723	1.0796	1.1075	1.173	1.0466	0.933	0.8522	0.8856	0.9912	0.6519	2.9252	3.0208	2.8591	3.2357	3.1557	3.0742	1.6696	1.7308	1.618	1.8244	1.8337	1.8925
Dimethylglycine	3.8139	4.186	3.7183	3.9929	3.8785	4.1683	2.0459	1.8808	1.4164	1.7651	1.824	1.4972	4.6429	5.4097	5.1213	5.389	6.8491	5.5471	2.9099	2.9687	2.8563	3.485	3.4796	3.5654
Glutathione	9.5274	9.8028	9.5844	9.4084	8.8077	9.1616	5.2109	5.4125	6.0103	4.9288	5.0148	5.4862	14.0708	11.7021	12.3957	13.2365	13.2557	12.8561	8.1114	8.7378	8.5613	7.5969	8.3612	7.8835
Ornithine	16.017	16.1285	15.5018	13.9955	13.9959	13.9771	6.6509	7.2257	7.1856	7.3317	7.3883	7.3072	19.5943	17.8819	18.037	23.0036	20.5994	21.8406	12.6208	13.3621	13.3036	10.6858	11.7405	10.9427
Peak at 3.10 ppm	1.5997	1.7135	1.7701	1.3391	1.6938	1.5592	1.4766	1.3172	1.2609	1.3173	1.5016	1.425	3.2779	2.4989	2.292	3.8789	3.3814	4.5922	1.4138	1.4085	1.4852	1.3203	1.482	1.497
Choline	15.1439	16.1365	18.2126	15.0214	17.993	16.4159	13.6915	14.3664	15.8896	14.0161	14.2355	15.9536	13.924	12.38	12.6814	12.6833	10.1603	11.4604	8.4139	9.8307	9.0083	7.9506	8.5835	7.9261
Phosphorylcholine	13.4459	12.7216	12.884	12.3679	13.2987	13.1648	15.6248	13.6666	13.9742	15.0496	13.4318	13.4277	10.0406	11.5174	10.4478	11.1457	10.8265	10.4046	16.388	17.7624	17.1486	20.7458	20.7074	19.3172
Glycerophosphocholine	112.448	113.294	112.544	101.709	98.3451	97.1883	101.209	97.0882	112.093	104.752	108.366	111.647	69.1025	64.1142	66.3401	32.6571	32.2155	32.6637	79.6441	88.5022	86.1252	95.0263	101.278	92.156
Peak at 3.239 ppm	32.9747	35.2138	35.5153	37.3894	34.6957	36.0228	18.4787	19.5179	18.3043	20.2981	20.4925	21.0946	14.1046	23.479	19.7778	63.7692	58.2239	60.7637	62.156	65.7068	64.7111	50.8526	53.3672	52.3806
Peak at 3.251 ppm	47.6497	50.1324	50.3628	50.2621	50.133	50.0151	21.8984	22.7878	24.1953	27.2346	27.3467	28.5813	140.114	125.918	135.019	119.386	103.817	111.871	113.619	122.718	121.424	86.8698	95.971	89.5891
Glycine	150.772	148.976	147.245	160.493	159.596	159.475	122.761	127.972	135.781	127.573	132.887	124.149	159.112	145.545	155.006	141.694	123.762	130.973	89.4123	98.6693	101.2	87.1388	98.6886	89.0223
Glycerol	38.4909	41.5057	39.0852	45.489	44.4214	43.0291	117.441	126.135	152.187	127.734	137.204	130.709	164.305	128.796	148.457	141.591	103.724	122.201	79.0915	93.1443	94.6255	72.7211	90.5991	76.8925
Trehalose	251.698	248.356	228.421	266.221	267.154	268.095	703.628	668.004	722.431	609.559	642.68	644.356	155.41	108.843	130.762	132.819	131.143	132.804	454.214	497.934	468.819	562.89	574.241	549.35
Uridine diphosphate-N-acetylglucosamine	5.5992	5.2303	5.138	5.1063	5.0599	4.885	1.3975	1.9201	2.0104	1.7897	2.1805	1.5303	4.665	4.5253	4.3209	5.9195	5.5188	5.9496	3.2415	3.4071	3.4684	3.0546	3.2293	3.4468
Orotidine	0.594	0.5701	0.5503	0.5438	0.5178	0.59	0.0775	0.0902	0.0541	0.1043	0.1411	-0.0009	0.1907	0.1264	0.1235	0.1632	0.1581	0.1778	0.1164	-0.0004	0.0281	-0.0427	0.0713	0.2096
Uridine diphosphate glucose	5.544	5.2567	5.4351	5.0211	4.6362	4.7648	4.1305	4.3877	4.8775	4.0498	4.1025	3.9426	1.6481	1.8858	1.7662	2.4363	2.1297	1.9597	3.7965	4.1216	4.141	4.1328	4.5081	4.3415
Uracil	2.198	2.3452	2.3417	2.1311	2.0153	1.8579	0.3082	0.2729	0.3952	0.3127	0.2974	0.3194	0.5483	0.4361	0.3829	0.6129	0.6119	0.5951	0.1242	0.1312	0.1458	0.0749	0.1646	-0.0697
GXP	1.9353	1.7006	1.4359	1.5566	1.6857	1.5859	0.6985	1.1803	0.9221	0.8897	0.8763	0.8478	0.761	0.5946	0.4693	0.6486	0.6512	0.5771	0.5268	0.6078	0.6435	0.6107	0.5357	0.6945
Fumaric acid	0.1553	0.1616	0.1376	0.2551	0.2734	0.2214	0.7251	0.7465	0.9735	0.7473	0.699	0.9051	0.2249	0.1931	0.1626	0.1752	0.1705	0.2391	0.9138	1.1338	0.9124	0.7705	0.8931	0.9347
2-Furoic acid	0.0923	0.0366	0.3922	-0.1167	0.1044	-0.023	-0.2502	-0.1402	0.0556	-0.1216	-0.0987	0.0185	0.0203	0.0041	0.0382	0.0035	0.0305	0.0277	0.0037	0.1378	-0.1442	-0.0217	-0.1321	0.0678
Tyrosine	9.7483	9.8231	9.7363	8.5728	8.7312	8.2653	1.6758	1.8318	1.9196	2.1219	2.2578	2.4368	7.4654	6.7326	6.8512	6.188	5.1804	5.6463	3.893	4.2283	4.2304	3.009	3.382	2.9967
Histidine	33.9383	33.2308	33.4566	33.85	33.4758	33.1184	12.0539	11.9965	12.6899	11.061	11.2633	11.479	23.4995	21.8196	22.0971	25.2846	23.157	24.4572	16.498	17.3809	17.8127	18.1787	19.0534	17.6943
Phenylalanine	7.8304	7.7036	7.4944	7.4501	7.6012	7.1914	1.7399	1.7996	1.9487	2.1388	2.1493	2.0693	4.3068	4.004	4.1132	3.4356	3.2556	3.1802	2.2766	2.4279	2.293	1.9038	2.0042	2.0647
Tryptophan	2.2983	2.3048	2.243	2.4193	2.4471	2.2054	0.2305	0.097	0.101	0.1692	0.0987	0.2487	1.2106	1.0269	0.9614	1.0126	0.7062	0.9242	0.2817	0.2678	0.1548	0.2425	0.2149	0.1228
Uridine 5'-diphosphate	0.9551	0.9751	1.0227	0.9146	0.9085	0.8964	0.8264	0.861	0.9567	0.7795	1.1111	0.9193	0.7402	0.6496	0.6132	0.577	0.4297	0.7243	0.9387	0.9869	0.9441	0.7861	0.8987	0.8048
Uridine 5'-monophosphate	0.4552	0.5297	0.417	0.4013	0.567	0.4743	0.4158	0.4175	0.5888	0.4351	0.6163	0.508	0.3607	0.5092	0.525	0.4314	0.3909	0.4405	0.233	0.3	0.2955	0.2871	0.4209	0.2267
Peak at 8.205 ppm	1.5375	1.4739	1.5061	1.378	1.3804	1.3623	1.7764	1.8043	1.8738	1.8163	1.775	1.9985	1.0539	0.9889	0.974	1.1101	0.891	0.8885	1.0507	1.2418	1.1628	1.1538	1.1895	1.187
Peak at 8.245 ppm	-0.0394	0.1187	0.1074	0.0753	-0.15	0.1425	0.0628	0.0652	0.1412	0.104	0.2934	0.2022	0.1381	0.2026	0.0422	0.1876	0.0988	0.1541	0.0905	0.1429	0.1034	0.0097	0.061	0.0999
Peak at 8.257 ppm	0.1323	-0.0766	0.1158	0.1228	0.1773	-0.0285	0.649	0.704	0.8051	0.7983	0.632	0.8275	0.4007	0.3541	0.2639	0.3943	0.6312	0.4043	0.4196	0.2831	0.3756	0.4697	0.4866	0.3807
AXP	10.8154	10.6855	10.4137	9.8632	9.9699	9.9513	7.5423	7.6151	8.098	7.457	7.6435	7.7049	5.2514	4.5535	4.6738	5.4726	4.6913	5.027	5.0775	5.5346	5.424	5.4787	5.5284	5.2513
Formic acid	0.1922	0.1611	0.0904	0.2306	0.187	0.0992	0.4232	0.3578	0.4194	0.3637	0.4584	0.5363	0.4215	0.2511	0.2857	0.3493	0.1087	0.2935	0.1557	0.1931	0.1036	0.2554	0.1754	0.0871
ADP	7.5248	7.0877	6.7006	7.0901	6.8632	6.683	4.2209	4.0602	4.628	4.2656	4.0667	4.0759	2.7122	2.1602	2.1286	3.1055	2.7575	2.7321	2.5517	3.0224	3.0556	3.1335	3.4961	3.3061
Adenosine monophosphate	0.2712	0.2259	0.1177	0.2302	0.2864	0.4171	0.2577	0.2758	0.3518	0.1649	0.2835	0.1996	0.1375	0.1083	0.138	0.1289	0.2254	0.0844	0.2642	0.0469	0.1309	0.1173	0.0325	0.2031
NAD	5.2591	5.2534	5.0351	4.8259	4.6367	4.6088	6.6811	6.5654	7.2016	6.5387	6.6622	6.6997	3.7937	3.2777	3.3406	3.6472	2.9867	3.2684	4.0088	4.2908	4.4029	4.1452	4.424	4.3093
Nicotinamide ribotide (NMN)	-0.0404	-0.1325	0.3058	-0.0331	0.3132	0.0546	0.3902	0.4326	0.6947	0.4678	0.4925	0.5585	0.162	0.1984	0.1431	0.0149	0.1201	0.3099	0.2017	0.4331	0.1216	0.3024	0.2292	0.276
Fig. S2D
	Raw p	Enrichment ratio
Valine, leucine and isoleucine biosynthesis	0.000855	42.2833
Biotin metabolism	0.0578	16.9205
Pyruvate metabolism	0.00676	15.3846
Aminoacyl-tRNA biosynthesis	9.79E-05	14.0845
Glycolysis / Gluconeogenesis	0.00939	12.987
Nicotinate and nicotinamide metabolism	0.0855	11.274
Histidine metabolism	0.091	10.5708
Valine, leucine and isoleucine degradation	0.0216	8.43882
beta-Alanine metabolism	0.118	8.06452
Lysine degradation	0.139	6.75676
Glyoxylate and dicarboxylate metabolism	0.174	5.29101
Fig. S2E
	Raw p	Enrichment ratio
D-Glutamine and D-glutamate metabolism	0.000702	46.0829
Phosphonate and phosphinate metabolism	0.0427	23.0415
Nitrogen metabolism	0.0427	23.0415
Arginine biosynthesis	0.00412	19.802
Ascorbate and aldarate metabolism	0.0565	17.301
Histidine metabolism	0.00539	17.2414
Alanine, aspartate and glutamate metabolism	0.0162	9.90099
Glutathione metabolism	0.0162	9.90099
Butanoate metabolism	0.104	9.25926
Nicotinate and nicotinamide metabolism	0.104	9.25926
Porphyrin and chlorophyll metabolism	0.0185	9.21659
Glyoxylate and dicarboxylate metabolism	0.0209	8.65801
Aminoacyl-tRNA biosynthesis	0.00407	8.64553
Glycine, serine and threonine metabolism	0.0222	8.3682
Glycerophospholipid metabolism	0.0262	7.69231
Pentose and glucuronate interconversions	0.123	7.69231
Starch and sucrose metabolism	0.123	7.69231
Pantothenate and CoA biosynthesis	0.129	7.29927
Ether lipid metabolism	0.136	6.89655
beta-Alanine metabolism	0.142	6.57895
Galactose metabolism	0.179	5.12821
Fig. S2F
	24h
	WT						WT -N						∆spe1						∆spe1 -N
2-Hydroxy-3-methylbutyric acid	0.652	0.666	0.7538	0.7047	0.6401	0.7318	0.7271	0.7365	0.8115	0.9476	0.8405	0.8023	0.3608	0.433	0.5489	0.4721	0.4874	0.6127	0.5767	0.6489	0.7197	0.5653	0.7518	0.7646
2-Isopropylmalic acid	8.2918	7.7843	8.81	8.7791	8.2306	9.2355	45.9272	41.9481	39.9353	45.0438	43.6092	43.241	1.8284	1.8747	2.2819	2.1526	1.8558	2.5621	37.2523	32.8504	39.3157	33.3139	34.9246	35.2584
Hydroxyisocaproic acid	4.2765	3.7222	4.1571	5.2972	4.2154	4.0085	2.4995	2.8894	3.0996	2.5709	2.4548	2.5238	2.04	2.0748	1.9704	2.4468	2.2416	2.3184	2.1353	1.954	2.2085	2.1997	2.2943	2.3955
Leucine	11.4882	11.3645	12.157	11.8575	11.8377	12.5011	5.4301	5.1514	5.1545	5.5549	5.5963	5.6255	3.6696	5.0582	3.9395	4.6346	3.9667	4.7253	4.756	4.3721	5.2102	4.5327	4.5911	4.7651
Isoleucine	12.5161	12.1412	13.6443	13.0872	13.1706	14.3241	3.6519	3.3685	3.1222	3.5779	3.2537	3.4433	8.0073	6.7561	7.0435	10.824	7.8791	10.3387	4.0894	3.9441	4.1922	3.8445	4.0179	3.4687
Valine	24.9024	24.8613	26.6866	25.662	25.9143	26.6734	13.1472	12.1915	11.9906	11.4921	11.9038	12.0834	21.4185	20.0534	20.2229	27.2311	22.0075	25.3167	16.488	16.8306	16.5948	17.072	17.6085	16.7762
Peak at 1.07 ppm	4.6637	4.299	4.8114	4.6181	4.9142	5.063	8.318	7.2545	6.9986	7.5937	7.9664	7.7622	1.2548	1.0498	1.2772	1.4278	1.3706	1.1833	3.8558	3.5082	4.7294	3.2949	4.0194	4.1798
Peak at 1.10 ppm	0.496	0.463	0.5041	0.5582	0.5526	0.5982	2.3402	2.1848	2.1808	2.4104	2.6977	2.5128	0.3542	0.2556	0.3102	0.3663	0.3267	0.3964	1.0243	1.327	1.7721	1.1718	1.1424	1.3649
Propylene glycol	2.1243	2.1214	2.2966	2.2854	2.1913	2.3451	2.2153	1.8869	1.945	2.1188	2.2589	1.8841	2.1566	2.165	2.4175	2.068	2.2376	1.6675	1.5269	1.5119	1.5073	1.4235	1.4654	1.4922
3-Hydroxybutyric acid	4.3927	4.1262	4.7705	4.7229	4.7683	5.2647	2.5689	2.1473	2.2415	2.4224	2.6192	2.3362	2.7706	2.2564	2.3113	3.2996	2.7235	3.352	2.1666	2.5676	2.2113	1.7417	2.1099	2.0052
Peak at 1.30 ppm	43.7894	43.5376	47.256	46.1988	48.1096	50.245	5.3375	5.2878	5.0481	5.6507	5.3631	5.4958	10.304	8.9703	9.4326	14.2754	10.644	14.4463	3.0617	3.7543	3.6572	2.9297	3.4728	3.7964
Lactic acid	34.2655	34.568	36.9804	35.1525	36.6486	38.0462	22.7408	22.0088	21.1953	22.2388	19.919	21.9486	24.8424	21.3991	22.7628	25.0833	23.8776	23.3596	33.9812	33.2694	32.9729	33.1975	33.5817	31.6095
Alanine	223.671	216.373	235.68	223.253	224.365	233.226	49.1635	43.6307	40.4829	45.3309	40.4219	43.6613	141.41	127.558	136.429	160.522	137.901	158.616	83.9047	82.3628	78.8899	83.4789	87.2824	71.502
Lysine	21.0898	20.8255	22.079	21.1716	21.8512	22.7082	26.4981	27.3677	26.2917	28.3992	26.0519	28.6408	28.9736	28.3289	28.0469	19.5459	26.6844	19.098	61.9122	59.016	38.9953	60.7078	54.5903	36.8334
Arginine	10.4892	10.451	11.0856	10.9484	11.2359	11.8021	5.2058	5.4529	4.8071	5.3747	4.6603	5.7216	20.3237	18.2934	18.5837	19.5267	19.4045	19.0435	23.7876	22.3664	17.6985	22.6598	22.9942	16.3384
Acetic acid	387.272	399.29	455.419	443.147	432.46	464.137	230.919	216.708	216.575	226.832	240.706	232.454	419.798	400.636	435.832	480.842	470.553	437.821	186.709	174.817	181.06	177.329	178.449	165.875
gamma-Aminobutyric acid	43.2276	41.9215	46.7061	42.307	44.291	42.7568	3.8633	3.5614	3.3914	3.8381	3.4112	3.6582	16.6136	13.4574	11.4541	27.5641	13.0818	29.7409	4.1585	3.672	4.0351	3.8369	4.3426	3.7608
Glutamic acid	80.4565	79.0509	84.8687	81.8824	83.9943	90.6034	107.883	105.294	98.0068	108.09	104.993	112.746	95.3407	91.373	95.2797	84.9409	99.6991	79.3912	108.857	103.642	118.665	104.368	100.557	108.859
Succinic acid	32.5003	33.6487	38.0126	36.9922	36.6947	39.4707	20.8332	21.0048	21.4275	22.0907	23.1289	23.923	59.1172	58.5405	67.9745	66.0192	67.2984	62.4309	15.2591	15.1454	19.0881	15.4189	14.8361	16.275
Glutamine	129.126	130.124	138.581	137.848	134.532	141.73	9.4148	8.6601	8.3384	8.5233	8.5177	8.3486	107.718	107.925	110.452	104.263	110.193	101.462	17.2101	15.1505	13.528	15.3374	16.3842	12.148
Citric acid	28.2337	27.6193	29.7465	29.3271	29.4489	30.8873	84.1453	79.8607	77.4052	80.5075	80.8845	76.9862	61.3855	56.2325	60.2245	54.9792	61.9782	55.0694	149.364	148.835	153.845	147.615	138.051	151.404
Cystathionine	1.86	1.4616	1.689	1.6973	1.5554	1.3788	3.7612	3.2063	3.1105	3.8682	3.718	3.7431	2.5679	2.0662	2.302	2.6291	2.2491	2.5213	2.9119	2.9246	3.6732	3.3032	3.032	3.27
Aspartic acid	2.6728	2.4566	2.4812	2.3176	2.4509	2.5571	9.4403	8.114	7.5609	8.4548	8.2412	8.6795	2.4489	2.1163	2.2851	2.2907	2.3049	1.9255	7.5098	6.9314	7.4792	7.0168	6.6457	7.1028
Asparagine	1.0817	1.4973	1.0772	1.1408	1.3604	1.0955	0.6168	0.6633	0.6063	0.715	0.7171	0.6638	0.7935	1.0474	1.073	0.983	0.9012	1.1797	0.619	0.5596	0.6036	0.5314	0.6496	0.6865
Trimethylamine	1.2981	1.3295	1.4537	1.3078	1.359	1.3683	0.5987	0.5831	0.6601	0.6907	0.5195	0.45	3.4315	3.2954	3.3854	3.2086	3.0506	3.085	1.3417	1.3621	1.1349	1.3359	1.5194	1.2828
Dimethylglycine	4.3491	4.6515	4.737	4.2545	4.572	3.7493	0.7859	0.8867	0.9744	0.9326	0.8182	0.8639	5.4436	5.7248	5.8987	5.3517	5.6673	5.5598	1.7914	2.054	1.6224	1.9213	2.1944	2.1405
Glutathione	9.2151	9.4542	9.9389	9.0949	10.045	10.625	3.1564	2.9253	2.6789	2.9648	3.0871	3.008	11.7089	11.5753	11.8817	11.2737	11.7072	11.5884	5.6571	5.0857	5.5668	5.2111	5.6615	4.5933
Ornithine	34.689	35.5274	38.0962	35.7366	36.8331	38.7289	6.8475	6.9913	6.6564	7.2147	7.2199	7.5107	35.7149	33.8123	34.7641	41.1855	34.0508	38.6825	13.3339	12.8685	12.0035	13.1572	12.6736	10.1113
Peak at 3.10 ppm	7.8885	8.7533	9.4139	11.3813	11.8749	11.715	1.5275	1.4573	1.3829	1.5708	1.7543	1.5014	3.9296	3.4384	3.5791	5.3822	3.497	4.3399	1.4718	1.2716	1.6266	1.3018	1.4437	1.4847
Choline	12.916	13.5259	15.3758	14.0752	15.1487	16.8823	18.6802	17.3435	18.3581	19.9457	18.271	20.2336	7.2283	6.7674	7.6369	7.309	4.475	7.1597	18.1613	17.264	24.8778	17.5869	17.9447	18.8651
Phosphorylcholine	20.4815	21.5942	19.1624	20.5137	21.4448	19.0395	31.1688	30.3284	30.2134	32.4181	30.9185	32.219	20.2473	20.7129	19.261	22.5877	21.3296	22.3833	53.8989	48.4332	71.2131	51.4342	53.0414	73.7926
Glycerophosphocholine	174.991	172.505	188.02	177.016	185.045	191.507	220.695	207.782	204.195	219.815	219.654	223.074	211.326	187.41	197.35	232.797	207.309	235.096	128.348	122.653	158.657	123.546	127.316	146.586
Peak at 3.239 ppm	44.853	47.6678	51.381	47.6434	55.588	54.1091	18.6726	22.9684	22.0912	19.8019	16.3307	19.3952	54.4198	55.0434	51.9918	53.2709	53.4669	51.412	63.0632	58.0392	51.2725	61.9097	62.0556	48.9674
Peak at 3.251 ppm	55.317	55.4996	59.7465	57.2109	61.1721	63.5358	15.5776	16.9482	14.1984	17.5843	12.6942	17.0828	82.6131	73.9393	77.4895	75.7229	80.7986	74.8779	117.903	108.975	88.3671	111.351	113.83	77.9516
Glycine	57.7667	58.402	62.7642	62.016	60.9226	66.3958	84.1676	74.8657	69.9474	75.5398	79.9521	78.7131	42.0189	36.513	40.5728	39.9302	41.1681	38.5674	82.9017	76.8713	87.2347	77.8754	74.5911	83.2565
Glycerol	26.5124	25.7573	29.6323	27.1704	27.4525	33.5443	88.1739	72.4775	67.6381	76.6639	83.5157	82.2586	9.8535	8.5054	9.3918	11.844	9.5281	11.6921	77.9328	70.7896	84.3232	67.8025	64.9903	69.5179
Trehalose	144.115	155.627	154.581	162.405	151.566	171.643	1063.77	1008.57	1038.58	1066.67	1179.54	1099.54	486.898	470.874	487.401	454.661	499.498	448.995	681.087	649.651	724.751	673.82	632.355	694.084
Uridine diphosphate-N-acetylglucosamine	3.565	3.2219	3.3016	3.297	3.2532	3.4777	0.9836	1.0391	0.9886	0.9494	1.1503	1.1229	7.3787	7.0144	7.2968	6.6727	7.49	6.17	1.7627	1.4003	1.5074	1.732	1.8872	1.3394
Orotidine	0.6073	0.6403	0.8285	0.6365	0.6781	0.6352	0.1243	0.0142	-0.0537	-0.0444	-0.2135	-0.0139	0.3026	0.2394	0.1751	0.0827	0.2482	0.1645	-0.0976	-0.0612	0.0209	0.056	-0.0114	0.0912
Uridine diphosphate glucose	3.2362	3.3456	3.6199	3.5744	3.5713	3.6029	5.5075	5.0367	4.9134	5.4076	5.7979	5.4102	1.6251	1.4722	1.9552	1.6821	1.4759	1.3054	2.7277	2.7747	3.8903	2.8796	3.067	3.6705
Uracil	2.2683	2.0021	2.266	2.0904	2.2633	2.205	0.0689	-0.063	-0.1987	-0.0827	-0.0221	-0.0157	1.5436	1.4718	1.3101	1.5415	1.4976	1.3506	0.0954	-0.1594	0.0441	-0.0407	-0.0828	0.0132
GXP	1.0202	1.0268	1.0479	0.9508	1.0685	1.1113	0.5375	0.5752	0.5482	0.5685	0.8644	0.6509	0.5237	0.4498	0.5077	0.4848	0.547	0.5051	0.3245	0.6357	0.484	0.428	0.4175	0.4201
Fumaric acid	0.3603	0.3862	0.5603	0.5601	0.5275	0.6414	1.5778	1.1414	1.2546	1.311	1.6361	1.4549	0.2085	0.2004	0.2638	0.3318	0.1468	0.1644	0.8732	0.7569	0.9353	0.8576	0.8996	0.7128
2-Furoic acid	0.9757	0.6342	0.3103	0.0133	0.2608	0.8526	0.0097	-0.0823	-0.2572	-0.0044	0.3187	-0.069	0.3089	0.2324	0.3137	0.1566	0.3502	0.4166	0.0617	0.0382	-0.0483	-0.0421	-0.1652	0.1021
Tyrosine	8.4062	7.8985	8.7155	8	8.2231	8.9295	2.4001	2.2804	1.8799	2.5757	2.0389	2.2206	4.8576	4.2479	4.3753	4.7004	4.5417	4.3241	8.9634	8.1041	6.8265	8.1749	7.9116	6.2433
Histidine	42.1981	41.7202	43.1649	42.5429	43.7434	45.9858	7.9715	7.8898	7.3255	8.1293	7.0315	8.3053	32.1207	29.8936	30.0086	35.5611	33.3901	34.28	16.2079	15.5234	17.7354	16.3333	16.2139	17.5845
Phenylalanine	4.9453	4.7646	5.0538	4.7387	4.8134	5.3136	1.8824	1.5332	1.5779	1.5935	1.7243	1.655	4.1335	3.6417	3.8107	4.3903	3.8733	4.549	3.3392	3.2403	3.168	3.1159	3.1985	2.7529
Tryptophan	1.0015	1.0432	1.1165	1.0277	1.1374	1.2241	0.2128	0.1432	0.1744	0.164	0.1438	0.231	0.7278	0.5672	0.7142	0.5115	0.7881	0.5239	0.3454	0.3157	0.2542	0.2549	0.3567	0.2074
Uridine 5'-diphosphate	0.7136	0.8183	0.9091	0.9043	1.0899	1.0097	0.7667	0.698	0.7709	0.8001	0.5989	0.8173	1.0055	0.9407	0.9239	1.2891	0.9016	0.7703	0.608	0.6035	0.7521	0.4974	0.6779	0.623
Uridine 5'-monophosphate	0.6768	0.9104	0.8111	0.7565	0.8731	0.8263	0.4143	0.3138	0.2777	0.5356	0.4972	0.4144	0.5151	0.2882	0.3491	0.5348	0.2836	0.5547	0.3074	0.3222	0.4704	0.2472	0.3384	0.2386
Peak at 8.205 ppm	1.4846	1.3283	1.537	1.544	1.5437	1.4439	1.4284	1.4698	1.369	1.2583	1.4304	1.4833	0.5029	0.477	0.5352	0.6292	0.5713	0.6481	1.0634	1.0394	1.2269	0.9739	0.9659	1.1885
Peak at 8.245 ppm	0.0811	0.1177	0.1153	0.0956	0.1674	-0.1064	0.0882	0.0764	0.1581	-0.112	0.022	0.1647	-0.1348	0.0809	0.0501	-0.0216	0.0462	-0.0427	0.0405	-0.0439	0.124	0.1419	0.0632	0.0928
Peak at 8.257 ppm	0.0021	0.0429	0.0254	0.1058	0.0215	-0.0075	0.7944	0.6062	0.5574	0.7017	0.919	0.8694	0.0036	0.1291	0.1477	0.0137	0.0169	-0.0138	0.2668	0.3747	0.4991	0.2197	0.3163	0.4249
AXP	8.0465	8.0614	8.5391	8.1957	8.37	8.8741	7.5523	7.265	6.8247	7.0809	7.611	7.6591	5.5523	5.5726	5.6246	6.4251	5.7959	5.9761	4.6214	4.3016	5.0089	4.4037	4.2414	4.7552
Formic acid	0.359	0.1638	0.2601	0.1605	0.2628	0.2996	0.175	0.2895	0.2739	0.2707	0.1373	0.2976	0.108	0.2067	0.0713	0.3227	0.2585	0.403	0.2471	0.3338	0.1191	0.2687	0.1827	0.2537
ADP	4.1136	3.8638	4.236	4.1083	4.4222	4.7199	3.1128	3.1765	3.0174	2.941	3.4299	3.3773	3.599	3.333	3.8323	3.4145	3.8748	3.2662	2.0744	2.2656	2.3277	1.939	1.7847	2.694
Adenosine monophosphate	0.2245	0.3161	0.3764	0.2193	0.2534	0.2256	0.2821	0.2298	0.1078	0.2153	0.3791	0.0555	0.234	0.2004	0.1177	0.1715	0.0377	0.1695	0.1154	0.1785	0.1968	0.1703	0.1243	0.2676
NAD	5.7869	5.7754	6.092	5.6722	5.857	6.0263	6.083	5.7474	5.2626	5.5599	5.8616	5.6049	2.0938	1.829	2.2456	2.3147	2.2838	2.459	3.8536	3.6339	4.2029	3.7336	3.8265	4.09
Nicotinamide ribotide (NMN)	0.0673	0.0974	0.0725	-0.0045	0.1764	0.0816	0.3064	0.4953	0.5243	0.484	0.314	0.3772	-0.0323	0.0803	0.1137	0.1045	0.094	-0.0078	0.2515	0.4663	0.0591	0.4474	0.1388	0.2993
Fig. S2I
	WT				∆spe1
	log2(FC)	-log10(P value)			log2(FC)	-log10(P value)
Glutamine	-3.9703	13.544		Glutamine	-2.8385	13.156
Alanine	-2.3685	13.168		Citric acid	1.3456	11.045
gamma-Aminobutyric acid	-3.5879	13.04		2-Isopropylmalic acid	4.0839	10.845
Histidine	-2.4749	12.946		Glutathione	-1.134	10.838
Ornithine	-2.3714	12.164		Aspartic acid	1.6746	10.623
Citric acid	1.4529	12.011		Dimethylglycine (?)	-1.521	10.442
Peak at 1.30 ppm	-3.1166	11.52		Uracil	-5.7846	9.8984
2-Isopropylmalic acid	2.3446	11.471		Succinic acid	-1.9898	9.8327
Uracil	-7.4644	11.461		Uridine diphosphate-N-acetylglucosamine	-2.1257	9.4563
Trehalose	2.7802	11.379		Trimethylamine	-1.2864	9.3529
Uridine diphosphate-N-acetylglucosamine	-1.6902	11.143		Glycerol	2.8397	8.848
Valine	-1.0873	10.963		Acetic acid	-1.3137	8.8346
Leucine	-1.131	10.866		Glycine	1.0156	8.513
Phenylalanine	-1.5719	10.639		Ornithine	-1.5572	8.3356
Tyrosine	-1.9051	10.634		Histidine	-0.97116	7.6935
Isoleucine	-1.9499	10.35		Lactic acid	0.49094	7.3657
Peak at 3.251 ppm	-1.9055	10.051		Fumaric acid	1.9363	7.1108
Glutathione	-1.7118	10.013		NAD	0.81947	7.0024
Tryptophan	-2.6151	9.548		Trehalose	0.50985	6.8212
Dimethylglycine	-2.3222	9.3293		Peak at 1.07 ppm (methyl keto acid)	1.6409	6.6754
Aspartic acid	1.7572	9.2084		Alanine	-0.82325	6.1004
Peak at 1.10 ppm	2.1752	9.1086		Peak at 8.205 ppm (s)	0.94104	5.7225
Arginine	-1.0802	9.0743		Choline	1.4992	5.7056
Lactic acid	-0.72969	8.5322		Peak at 1.10 ppm (methyl keto acid)	1.9572	5.3169
Phosphorylcholine	0.61542	8.3476		Peak at 3.10 ppm (m)	-1.4905	5.1189
Trimethylamine	-1.2126	8.1928		Phosphorylcholine	1.4754	5.0955
Peak at 3.239 ppm	-1.3368	7.5735		ADP	-0.70424	4.9961
Acetic acid	-0.92029	7.5677		Peak at 1.30 ppm (t, ethyl?)	-1.7194	4.8969
Glycerol	1.4688	7.4777		Glycerophosphocholine	-0.65546	4.8747
Peak at 1.07 ppm	0.69395	6.8865		Tyrosine	0.77317	4.7751
Cystathionine	1.1507	6.8842		Uridine diphosphate glucose	0.99833	4.5108
3-Hydroxybutyric acid	-0.96817	6.8821		AXP	-0.35455	4.4079
Orotidine	-4.8183	6.7426		Tryptophan	-1.144	4.1391
Uridine diphosphate glucose	0.6144	6.7336		Isoleucine	-1.1101	4.1373
Peak at 3.10 ppm	-2.7306	6.6596		Asparagine	-0.71184	4.1313
Succinic acid	-0.71482	6.4881		Propylene glycol	-0.50993	3.9397
Peak at 8.257 ppm	4.4842	6.3901		Peak at 8.257 ppm (s)	2.7481	3.8211
Lysine	0.33162	5.9369		2-Furoic acid	-3.1001	3.6644
Fumaric acid	1.4642	5.7262		Phenylalanine	-0.37492	3.6403
Glutamic acid	0.34693	5.2627		Lysine	1.0503	3.547
Glycerophosphocholine	0.25008	4.7587		Cystathionine	0.4151	3.493
Uridine 5'-monophosphate	-0.98469	4.6927		Valine	-0.42663	3.1602
GXP	-0.73334	4.6758		Orotidine	-2.805	3.0846
ADP	-0.41829	4.6278		gamma-Aminobutyric acid	-2.233	2.955
Nicotinamide ribotide (NMN)	2.3335	4.5764		Uridine 5'-diphosphate	-0.63231	2.8562
Asparagine	-0.86496	4.5754		Glutamic acid	0.24022	2.6669
Glycine	0.33084	4.2535		Peak at 3.251 ppm (s)	0.40989	2.4615
Hydroxyisocaproic acid	-0.67898	4.2156		2-Hydroxy-3-methylbutyric acid	0.46626	2.3582
Choline	0.35985	3.658		Nicotinamide ribotide (NMN)	2.0693	1.9236
AXP	-0.18716	3.5098		3-Hydroxybutyric acid	-0.3846	1.841
2-Hydroxy-3-methylbutyric acid	0.23003	1.9983		Peak at 8.245 ppm (s)	1.3461	0.94121
2-Furoic acid	-3.1955	1.9142		Peak at 3.239 ppm (s)	0.11159	0.91443
Uridine 5'-diphosphate	-0.29048	1.5719		Uridine 5'-monophosphate	-0.39231	0.85781
Propylene glycol	-0.11865	1.3048		Leucine	0.11891	0.7659
Peak at 8.205 ppm	-0.073697	0.80093		Arginine	0.12781	0.68804
NAD	-0.045385	0.7019		GXP	-0.15545	0.56084
Adenosine monophosphate	-0.34743	0.50222		Adenosine monophosphate	0.17783	0.23241
Formic acid	-0.060459	0.091088		Hydroxyisocaproic acid	0.010464	0.059079
Peak at 8.245 ppm	-0.17967	0.078411		Formic acid	0.036286	0.03409
Fig. S2J
	Raw p	Enrichment
Valine, leucine and isoleucine biosynthesis	0.00107	38.0228
Phenylalanine, tyrosine and tryptophan biosynthesis	0.026	38.0228
Phenylalanine metabolism	0.064	15.2207
Aminoacyl-tRNA biosynthesis	0.000159	12.6984
Arginine biosynthesis	0.0885	10.8696
Starch and sucrose metabolism	0.112	8.47458
Pantothenate and CoA biosynthesis	0.118	8
Valine, leucine and isoleucine degradation	0.0265	7.60456
Pyruvate metabolism	0.136	6.89655
Glycolysis / Gluconeogenesis	0.159	5.84795
Glycine, serine and threonine metabolism	0.197	4.60829
Cysteine and methionine metabolism	0.197	4.60829
Fig. S2K
	Raw p	Enrichment
Biotin metabolism	0.0452	21.7391
Nicotinate and nicotinamide metabolism	0.0671	14.4928
Glycine, serine and threonine metabolism	0.00895	13.1579
Glycerophospholipid metabolism	0.0106	12.0482
Ether lipid metabolism	0.0886	10.8696
Aminoacyl-tRNA biosynthesis	0.0185	9.04977
Lysine degradation	0.11	8.69565
Glutathione metabolism	0.122	7.75194
Porphyrin and chlorophyll metabolism	0.13	7.24638
Glyoxylate and dicarboxylate metabolism	0.138	6.80272
Pyrimidine metabolism	0.166	5.58659
Primary bile acid biosynthesis	0.194	4.71698
