# Supplementary material for: Spermidine is essential for fasting-mediated autophagy and longevity
Source: Nat Cell Biol. 2024 Aug 8;26(9):1571–84. doi: 10.1038/s41556-024-01468-x (PMC11392816; doi:10.1038/s41556-024-01468-x)
Supplement: Supplementary file 7 — Numerical Source Data for Supplementary Fig. 3. [file 41556_2024_1468_MOESM7_ESM.xlsx]

## Sheet: Fig S3
Additional notes for statistical analyses in italic next to the data sets.
Fig. S3B
	CTL						DFMO
CTL	1	1	1	1	1	1	0.918775	0.760272	0.800105	0.838613	0.926061	0.957545
Rapa	1.65591	1.58649	1.77926	1.87301	1.73515	1.5593	1.73653	1.52357	1.67029	1.49405	1.71956	1.63837
Torin-1	3.0559	2.9022	3.76345	3.04454	3.31457	2.80108	2.73909	2.05215	3.33057	2.16505	2.55755	2.23588
CTL+CQ	3.17274	3.09177	3.76408	3.04849	3.20405	3.03788	2.71279	2.48598	3.26832	2.79332	2.52088	2.61722
Rapa+CQ	4.23681	4.28324	5.84336	5.05489	4.23602	4.33452	3.37938	3.17398	4.08867	3.9385	3.37978	3.23854
Torin-1+CQ	5.55704	5.279	7.0069	5.85629	5.21461	4.99062	4.96954	4.66214	5.1802	5.08452	4.24381	3.9818
log2-transformed
Fig. S3C
	CTL						DFMO
CTL	1	1	1	1	1	1	1.10199	0.936656	1.05902	1.08342	1.03357	1.10134
Rapa	1.65812	1.62527	1.84018	1.88117	1.74693	1.61284	2.06551	1.89793	2.08141	1.93843	1.97026	2.01942
Torin-1	3.44193	3.21982	4.32614	3.49587	3.83405	3.26481	3.30158	2.62895	4.26063	2.76292	3.2279	2.81938
CTL+CQ	3.94047	3.98632	4.68858	3.92167	4.18689	3.91768	3.83491	3.54152	4.77323	4.02322	3.75824	3.8616
Rapa+CQ	5.59501	5.74005	7.83827	7.10559	5.85506	5.89723	4.93114	4.41921	5.99941	5.86794	4.98269	4.67186
Torin-1+CQ	9.45983	9.06047	12.5177	10.7794	9.13061	8.5908	7.80632	7.80222	8.83337	8.81155	6.8038	6.39832
log2-transformed
Fig. S3E
	CTL						DFMO
CTL	1	1	1	1	1	1	0.724517	0.77581	0.907354	0.72502	0.672413	0.763494
Rapa	1.54405	1.5131	1.77026	1.67307	1.34231	1.36252	1.0654	1.1603	1.46504	1.16438	0.98162	1.04211
Torin-1	1.7261	1.51576	1.86554	1.63537	1.51969	1.4683	1.06885	1.06416	1.5431	1.08926	1.01724	1.03349
CTL+CQ	1.91594	2.00995	2.15917	1.93524	1.66957	1.72632	1.2726	1.37504	1.81813	1.36188	1.19347	1.28403
Rapa+CQ	2.30642	2.35438	2.725	2.37131	2.01123	2.02909	1.56602	1.63101	2.24604	1.78581	1.45339	1.49425
Torin-1+CQ	2.55512	2.61424	2.81287	2.35162	2.09644	2.10371	1.70473	1.89758	2.39194	1.60548	1.49985	1.59364
Fig. S3F
	CTL						DFMO
CTL	1	1	1	1	1	1	0.694062	0.779263	0.910075	0.676587	0.616791	0.726661
Rapa	1.76391	1.72806	2.05728	1.79447	1.51199	1.51903	1.23993	1.36126	1.7251	1.30945	1.09953	1.20517
Torin-1	1.91302	1.67803	2.08233	1.72776	1.62187	1.61711	1.19593	1.20967	1.70527	1.15982	1.11612	1.17454
CTL+CQ	2.18954	2.30072	2.42953	2.08689	1.90547	1.99959	1.44584	1.54949	2.07165	1.40661	1.38499	1.49647
Rapa+CQ	2.72245	2.72674	3.13413	2.54935	2.31875	2.38641	1.83334	1.96944	2.59991	1.87412	1.69058	1.79698
Torin-1+CQ	2.86249	2.95503	3.17282	2.40348	2.37746	2.40906	1.88922	2.05635	2.70559	1.66695	1.69515	1.76647
log2-transformed
Fig. S3H
	CTL				DFMO				DFMO+SPD
CTL	1	1	1	1	0.881887	0.923132	0.793418	0.983997	0.827278	0.931862	1.03142	1.10889
Rapa	1.71003	1.5928	1.67975	1.71474	1.59226	1.57428	1.37785	1.51211	1.6597	1.58223	1.64091	1.70948
Torin-1	3.219	2.99415	3.10936	3.14195	2.7215	2.63259	2.50069	2.42134	3.62453	2.86599	2.99135	3.15755
CTL+CQ	4.46322	6.27651	4.10822	4.61411	3.9677	4.75156	4.05027	4.37178	6.79584	8.33056	5.99714	6.15722
Rapa+CQ	8.61174	9.59615	7.34465	8.43128	6.69544	6.97403	5.62765	6.75124	8.93797	9.16719	7.22821	8.09752
Torin-1+CQ	11.3138	10.4514	8.57366	9.94918	7.55175	8.11496	5.80306	7.40634	11.3872	12.1326	6.96294	9.61714
log2-transformed
Fig. S3I
	CTL				DFMO				DFMO+SPD
CTL	1	1	1	1	1.17241	1.23487	1.11075	1.26106	0.902374	0.978343	1.06904	1.07044
Rapa	1.44574	1.45058	1.53292	1.53519	1.72174	1.74918	1.62055	1.75576	1.39448	1.42849	1.59366	1.58557
Torin-1	2.80512	2.7869	3.29924	3.35163	2.91678	2.98834	3.14969	2.90028	3.24123	2.65363	3.26907	3.43507
CTL+CQ	4.44823	6.64223	4.96798	5.36965	4.49435	5.441	5.54308	5.80461	7.49495	9.05812	7.86561	7.6755
Rapa+CQ	8.25854	9.89259	8.70386	10.4088	7.2628	7.89072	8.0238	9.21546	8.96901	9.51893	9.65163	10.0016
Torin-1+CQ	13.2593	12.677	12.539	14.5629	8.98615	10.1439	8.5647	10.8869	13.6192	15.4603	10.2809	14.2312
log2-transformed
Fig. S3K
	CTL				DFMO				DFMO+SPD
CTL	1	1	1	1	1.12357	1.48665	1.18589	1.27451	0.98618	1.41591	1.24223	1.0994
Rapa	2.58704	3.34122	2.85115	2.58078	2.50884	3.27506	2.68993	2.59974	3.02831	3.96684	3.20321	3.00339
Torin-1	4.10351	5.31467	4.74668	4.09867	3.66134	4.54949	4.01781	3.51817	3.83303	5.16454	4.37248	4.22258
CTL+CQ	3.98513	5.57003	4.53271	4.40721	3.32238	4.24972	3.19572	3.32536	4.53959	6.15896	4.68961	5.04716
Rapa+CQ	7.79521	10.1979	8.31622	8.18931	5.57474	7.38104	5.70636	6.0103	7.15022	10.0441	7.93679	8.30769
Torin-1+CQ	8.85743	11.1017	8.65557	9.26997	6.11185	8.77773	6.55978	7.42606	8.30127	11.0489	9.1594	9.33582
log2-transformed
Fig. S3L
	CTL				DFMO				DFMO+SPD
CTL	1	1	1	1	0.970214	1.2621	1.08168	1.24927	0.919685	1.31311	1.18573	1.07765
Rapa	2.34937	2.94719	2.64028	2.50179	2.32842	3.07204	2.58327	2.67209	2.90957	3.79347	3.1809	3.08991
Torin-1	4.22934	5.48301	4.99771	4.67928	3.48494	4.35077	3.92498	3.76195	4.23083	5.61315	5.09056	5.12585
CTL+CQ	3.84076	5.3686	4.73085	4.94178	2.9828	3.74884	2.90746	3.31073	4.91917	6.50751	5.17987	5.97729
Rapa+CQ	7.91848	9.9371	8.62865	9.10479	5.60797	7.49297	5.80955	6.30643	7.43986	10.4695	8.84827	9.6358
Torin-1+CQ	8.94503	11.0813	9.06167	10.1604	5.75762	7.81325	6.32608	7.52345	8.59873	11.6468	9.72732	10.4786
