# Supplementary material for: Spermidine is essential for fasting-mediated autophagy and longevity
Source: Nat Cell Biol. 2024 Aug 8;26(9):1571–84. doi: 10.1038/s41556-024-01468-x (PMC11392816; doi:10.1038/s41556-024-01468-x)
Supplement: Supplementary file 8 — Numerical Source Data for Supplementary Fig. 4. [file 41556_2024_1468_MOESM8_ESM.xlsx]

## Sheet: Fig S4
Fig. S4A
	WT								WT -N								∆spe1								∆spe1 -N
1	3.01	3.05	3.01	3.02	2.94	2.99	2.92	2.98	2.91	2.97	2.95	2.89	2.88	2.89	2.92	2.94	3.21	3.25	3.28	3.3	3.25	3.27	3.31	3.26	3.03	3	3	2.97	2.95	2.99	2.98	2.94
2	3.05	2.96	2.96	2.98	2.89	2.88	2.87	2.89	2.94	2.95	2.91	2.89	2.88	2.9	2.87	2.88	3.24	3.18	3.19	3.21	3.22	3.2	3.21	3.21	2.97	2.98	2.97	2.95	2.94	2.9	2.91	2.9
3	2.95	2.96	2.94	2.97	2.9	2.89	2.9	2.92	2.92	2.93	2.92	2.9	2.88	2.87	2.87	2.9	3.26	3.15	3.28	3.21	3.26	3.2	3.25	3.19	2.88	2.9	2.88	2.9	2.88	2.92	2.94	2.91
6	2.96	2.94	2.86	2.84	3.03	2.85	2.99	2.92	2.79	2.85	2.81	2.89	2.83	2.86	2.85	2.9	3.15	3.1	3.12	3.14	3.1	3.1	3.18	3.15	2.86	2.86	2.95	2.94	2.92	2.91	2.96	2.87
8	2.55	2.72		2.64	2.7	2.69	2.63	2.78	2.68		2.69	2.69	2.71	2.82	2.73	2.69	3.17	3.15	3.2	3.02	3.07	3.02	3.18	3.15	2.78	2.72	2.87	2.89	2.82	2.92	2.84	2.88
10	2.6	2.65	2.51	2.62	2.78	2.69	2.63	2.79	2.68	2.75	2.76	2.8	2.81	2.81	2.81	2.8	3.1	2.81	3.09	2.97	2.89	3	2.85	3.01	2.82	2.81	2.92	2.89	2.89	2.91	2.91	2.85
Fig. S4B
	WT									WT -N								∆spe1									∆spe1 -N								∆spe1+SPD									∆spe1+SPD -N
1	95.7	95.4	95.4	96.8	96.9	96.1	95.6	95.7	96.7	97.1	97.1	92.8	90.7	95.3	91.3	92	93.8	78.2	78.2	78.2	74.3	70.4	68.9	70.7	69.5	69.2	93.4	90.9	89.1	83.6	87.1	84.6	87.6	87.7	95.1	96	95.2	97.1	96.9	96.9	96.4	96.5	96.7	97.8	97.9	95.8	97.3	97.7	96.6
3	74.8	74.2	72	63	61.1	61.1	58.1	59.7	61.5	95.2	95.3	85.6	85.7	88	85.6	84.9	86	70.1	71.7	68.9	64.9	83.4	56.5	57.4	55.8	55	84.7	81.3	79.1	76.3	76.2	75.8	78.6	78.3	71.1	72.9	70	68.1	65.8	64.2	59.7	63.3	64.6	95.9	96.2	89.6	89.5	90.1	89.5
6	43.4	40.2	38.2	58.2	53.3	55.9	53.7	55.4	55.3	88	88	74.6	75.3	78	75.4	74.9	77.6	62.6	63	59.6	56.8	47.1	45	46.6	45.7	43.1	73	73.5	70.5	46.3	43.8	45.1	47	46.9	40.8	34.2	33.5	61.1	54.7	50.8	52.3	55.1	57.2	87.1	87.6	79.2	81.1	81.6	81.2
8	27.4	22.1	24	59.7	52.7	54.2	53.1	54.8	54.3	85.4	85.7	73.7	73.3	76.9	73.7	73.8	75.4	58.4	58	53.9	51.1	39.7	36.7	38.3	37.6	35.9	70.2	70.5	67.9	42.1	40.8	41.6	43.9	44.1	27.9	25.7	22.5	60.1	53.1	47.7	51.2	54.3	56.5	83.7	84.3	77.6	80	80.5	79.5
10	19.5	14.3	19.3	56.5	52.7	54.2	53	54.1	53.6	83.6	83.8	72	72.2	77	73.3	72.8	75.2	53.4	53.9	47	43.8	31.7	28.7	29.6	29.3	27.4	64.4	67.8	64.3	40.3	39.4	40.2	42.4	40.6	21.7	20.8	18	58.2	52.8	46.7	50.8	53.4	55.9	81.7	82.4	75.7	79.3	79.5	78.7
Fig. S4C
	CTL												-N												-N+0.1mM SPD												-N+1mM SPD												-N+10mM SPD
1	92.1135	94.4356	93.3969	94.053	94.4911	94.2897	93.9488	93.7548	92.2414	92.9422	93.3562	90.2222	93.1964	93.0984	93.0818	91.1892	91.7829	92.9583	97.7748	97.1353	98.4344	97.6836	97.2111	97.6032	95.1991	95.2074	95.5416	95.1143	95.3159	94.9379	98.1569	98.2467	98.2701	97.6602	98.0993	97.6382	98.17	98.0952	98.4054	98.1577	98.0477	98.2328	99.0765	99.2332	99.2149	98.9852	98.9953	99.078	99.0842
3	66.99	67.25	66.9084	66.3074	67.0105	67.9329	62.877	65.6381	60.9952	62.2855	62.839	57.8195	91.525	90.3377	90.3153	81.5497	88.0367	89.2715	91.4347	93.6696	93.7233	93.462	93.6942	94.1924	93.5303	92.8215	93.5056	89.4226	92.3243	93.0205	93.2436	93.9027	94.4334	93.4603	93.0742	94.9639	96.8749	96.0877	95.5241	93.4297	96.001	96.2426	94.6749	94.5129	93.5669	95.2841	94.6684	95.1805	97.5664
6	42.5484	50.5068	38.0538	47.7449	46.9478	54.8105	57.5362	58.7016	51.7994	56.8084	53.6223	53.1162	83.3051	83.8972	83.1905	79.5291	80.3384	80.4381	86.1461	86.147	86.0821	87.1827	86.9767	86.8533	86.1744	85.4638	86.1386	85.3669	84.6344	84.638	86.5953	87.0587	87.4795	86.3006	86.1301	87.7123	86.1574	87.4194	86.0778	86.0746	86.5178	86.2554	87.0153	86.2657	85.9792	87.1854	86.3156	86.6531	85.4262
8	34.6834	47.0604	30.2386	42.2038	40.7068	48.0698	53.1297	55.3934	48.1908	51.9183	50.0079	49.878	76.879	82.5339	81.7738	78.7303	77.1387	73.3083	80.6206	82.6122	83.5029	81.2787	83.265	83.8997	75.7084	83.3861	83.8284	82.0864	78.7966	77.7177	83.9129	82.9745	85.0636	82.6475	83.0601	83.209	69.8799	82.6759	78.1915	78.7508	81.5453	78.6295	82.8322	82.2356	83.4111	83.6617	82.0965	83.3898	79.9237
10	31.0298	43.0767	25.3292	39.9725	36.0424	47.499	51.5025	52.1095	48.5447	52.2719	49.282	49.3675	81.2939	81.8111	81.7018	79.1291	79.8238	79.1429	78.1658	80.8973	82.4713	78.9403	81.565	81.3426	81.7294	81.6084	81.1623	80.8462	81.6124	80.9034	81.0647	82.0561	81.8021	79.4075	80.9082	82.1359	72.0675	78.868	80.075	79.2533	80.2395	80.0414	81.4273	82.3072	82.1213	80.854	81.4567	81.7181	79.8747
Fig. S4D
	WT DMSO											WT Rapa											∆spe1 DMSO											∆spe1 Rapa
1	98.0651	97.6025	98.1333	96.6568	96.3948	97.7263	97.0394	96.3699	96.3712	96.3824	96.2811	98.4888	98.681	98.5724	96.2322	95.4852	95.9909	95.9191	96.1173	96.1931	95.7507	95.6145	93.2284	92.3693	93.5045	75.7847	78.9026	79.0605	80.0159	79.1543	76.141	76.981	79.8451	98.2928	97.9827	98.1936	86.5005	87.6655	86.8388	87.8767	87.2338	85.841	86.2309	87.0113
3	86.1381	85.264	86.9675	82.9717	79.9556	81.5108	82.5455	80.371	80.4037	81.814	80.6853	90.9438	90.6008	91.1231	84.4391	86.8818	88.4453	83.2243	86.4196	83.2957	81.4438	82.7786	73.2429	73.6175	74.5492	62.3436	63.6208	65.1321	65.8548	62.4131	58.948	64.5039	62.0926	84.3509	85.2743	85.836	73.2505	75.8755	73.8273	75.8057	76.0844	77.0753	75.6678	75.6806
6	57.7494	68.2724	68.8837	44.4975	49.2833	43.0082	50.0129	50.6342	50.7436	50.8203	46.9478	76.4605	77.3488	76.9057	61.4422	66.3323	77.574	60.618	68.7961	61.6764	62.4877	66.5382	22.301	56.8435	57.1635	5.2377	33.9091	15.0679	12.4472	25.534	25.3606	8.5914	39.9886	58.8254	61.5662	63.5396	27.6933	38.8554	54.42	56.1409	56.5862	56.8822	55.8406	56.0272
8	32.9362	47.3376	53.5322	2.5239	4.4899	18.8106	2.5944	4.3489	4.8599	3.1169	1.7191	67.9638	64.4035	63.1284	48.4772	49.637	68.5929	48.2575	54.6679	51.115	51.7635	54.2958	6.5769	5.6551	3.8541	2.7762	3.5398	4.4502	8.5862	4.0536	3.1059	2.2503	3.6261	14.7007	28.8976	16.5214	4.2786	5.9321	5.9873	8.8187	8.1332	13.218	9.6062	12.1598
10	23.0262	25.0914	34.156	2.2307	3.0348	37.8857	2.6562	2.0201	1.7966	2.4155	2.0715	63.3705	54.5039	53.1701	48.3009	44.271	66.2536	46.6758	47.9409	45.8285	46.3953	50.4612	2.598	1.3073	1.0314	2.0264	1.399	2.5842	7.75	3.3557	2.4065	2.373	2.0858	9.814	12.1823	12.5714	3.0159	3.9865	3.8264	4.7387	5.1873	5.3517	4.8323	4.4402
Fig. S4E
	WT DMSO									WT Rapa									∆spe1 DMSO									∆spe1 Rapa									∆spe1+PUT DMSO									∆spe1+PUT Rapa
1	90.2139	89.6832	91.1721	91.9938	93.151	92.682	86.3641	85.2213	85.9935	93.1542	93.6739	93.3066	94.3759	93.6574	95.1271	88.2432	87.9124	88.6624	50.4847	50.5863	50.4881	42.9144	40.8594	43.5665	57.157	53.8798	53.3531	58.9303	53.7688	52.6163	53.1498	54.1988	52.5822	61.9458	62.4825	58.5297	93.6191	92.767	93.5186	90.0797	91.6752	92.9823	83.1539		84.0468	94.6911	93.5071	94.431	91.7816
3	74.9129	75.2051	75.2767	74.7338	78.3929	76.979	76.1773	73.9772	73.7278	82.9681	82.4871	83.4734	84.5073	85.3621	84.8733	81.1436	80.9754	81.2374	41.7082	41.0326	38.6119	42.9294	40.8517	42.1568	37.4626	31.5753	33.1567	50.2874	48.7004	48.5819	47.1909	48.6382	47.1688	52.3977	52.2706	47.8124	76.0889	76.1425	77.5701	72.9134	74.9098	74.9369	72.8422	70.7794	71.3768	82.981	82.9773	83.1304	82.6276
6	38.597	39.1391	32.1145	21.7049	50.5782	35.7993	39.6262	59.0684	57.9079	58.5071	57.9127	55.9482	64.1788	63.7714	63.7487	72.0298	66.561	67.3114	23.407	21.9043	20.3819	32.5206	30.5462	23.9317	19.235	7.4728	7.8278	46.1617	34.1344	33.377	36.1595	36.7533	37.9813	31.8318	27.3792	23.052	26.0946	33.7853	30.0208	6.7303	10.6205	8.0624	51.1187	56.7026	57.1753	56.3652	50.9019	51.7245	51.9397
8	11.7262	20.5247	4.7107	2.3736	23.3136	7.8332	5.4104	26.2079	27.1815	40.1206	38.4434	40.6447	51.3501	50.4679	49.1725	45.9466	44.6918	45.3212	17.6202	17.06	8.6789	18.4122	15.1531	9.9284	5.7773	6.2987	4.2441	42.5038	32.0372	29.9871	37.5502	38.0193	39.3223	10.0217	12.0854	9.2007	12.0138	14.3168	18.3633	2.5803	2.5987	1.9065	13.9699	38.2471	36.9137	40.972	41.2541	35.7019	36.4085
10	6.5023	11.4964	3.2087	1.2568	4.1466	4.3675	5.1348	9.0555	10.3647	19.4866	19.5706	20.2611	30.2181	28.4702	25.9956	33.2026	32.6256	30.9358	8.1363	9.5836	2.1387	3.3158	2.1832	2.1991	3.0557	2.875	2.4894	36.0133	27.4364	25.6051	36.4099	36.1523	37.4367	3.6552	4.737	4.3619	6.5381	8.2095	11.5076	1.9615	1.1414	1.2401	12.6216	22.0874	19.5128	22.0968	27.1107	17.667	17.4564
Fig. S4F
	WT 2%										WT 0.5%										WT 0.05%										∆spe1 2%										∆spe1 0.5%
1	94.4653	91.6334	93.2613	93.4863	94.3082	93.2102	92.1998	91.3156	92.8153	92.7656	98.9137	98.7498	98.4203	98.8703	98.8247	98.6928	99.0637	98.7744	98.4396	98.2949	99.651	99.6621	99.6953	99.6657	99.6553	99.7222	99.8425	99.8726	99.8692	99.8827	61.4628	63.2879	56.8771	68.0064	66.6701	65.9303	57.5112	51.9283	52.6963	51.8076	92.7818	90.0296	90.724	92.0632	91.407	90.7953	89.0272	89.0924	90.4706
3	65.6977	60.3437	63.2623	64.6163	66.8362	62.9437	59.0629	57.6521	59.4848	62.0473	89.8054	89.2353	88.8095	90.5912	89.4574	89.4517	87.5576	86.9632	85.4288	86.0128	99.0018	99.172	99.0993	99.338	99.1767	98.9084	99.8119	99.8355	99.8555	99.8521	62.474	60.5326	56.4089	65.1927	65.1106	62.8972	49.5054	44.9385	46.0167	44.5585	86.6146	83.6157	84.4452	80.7737	84.7197	86.0513	83.0604	83.3255	83.6886
6	56.7127	48.9336	51.5046	56.0058	58.14	54.5911	42.1421	40.9128	42.7719	44.2235	86.254	86.8642	85.7676	87.3829	87.0864	86.4994	84.651	84.8359	83.0212	83.4949	98.2559	98.9627	98.7014	98.1224	99.1398	98.6121	99.7849	99.8061	99.1247	99.7071	57.636	55.2363	52.7672	60.2964	59.9294	58.1306	41.7636	34.6256	35.4539	32.8436	81.5614	78.2	80.0112	81.6936	78.5153	81.9318	82.1669	80.0784	80.1208
8	50.7471	45.5715	45.7252	51.1519	53.3353	51.2532	27.2022	28.3654	30.6409	36.4561	80.8356	84.9733	84.0901	82.7786	83.8278	85.3732	83.5946	83.5216	83.3772	83.3164	94.9911	97.8052	97.131	95.8153	97.2204	98.1689	99.7212	99.7343	97.0035	99.6266	50.7809	50.2587	46.8142	54.441	54.5049	52.1837	34.2925	25.1415	28.9467	26.2197	79.4114	76.2961	79.0839	80.6191	75.2271	79.7078	80.3136	77.6255	77.6834
10	54.1137	46.0959	45.6917	50.431	52.0901	49.8147	34.4	24.4133	27.2133	21.6467	79.1854	82.2092	83.4549	84.7578	80.7389	85.6819	82.27	81.6567	82.9967	83.7667	98.4757	99.2718	98.6439	99.0752	99.4133	98.7445	99.5967	99.5667	99.5867	99.65	48.9784	44.483	42.1308	50.3833	48.8882	46.4796	28.4333	21.1633	22.69	20.0967	75.7461	71.3003	74.6387	75.9761	72.764	78.6639	78.3333	75.3333	75.8233
13	48.8539	43.0174	42.4983	45.0331	46.1259	45.2238	24.28	25.6367	26.92	33.2133	71.0887	74.0437	77.7303	78.5061	71.4064	80.4632	79.11	78.7867	83.2833	82.83	98.0541	99.1622	99.0057	99.0503	99.1334	99.1806	99.3433	99.48	99.4624	99.4133	41.0453	36.111	34.5966	42.208	37.5897	34.3025	24.3633	16.23	18.94	18.8633	63.1408	59.0385	62.0438	63.4805	60.3943	66.4649	75.68	72.3333	73.6333
Fig. S4G
Days	WT 2%	WT 0.5%	WT 0.05%	∆spe1 2%	∆spe1 0.5%	∆spe1 0.05%
27	1
30	1
32	1
36	1
25	1
28	1
31	1
33	1
17	1
18	1
11	1
34	1
24	1
19	1
32	1
34	1
35	1
30	1
36	1
34	1
38	1
38	1
14	1
22	1
19	1
28	1
36	1
27	1
29	1
30	1
30	1
17	1
24	1
23	1
28	1
45	1
25	1
11	1
7	1
18	1
21	1
26	1
46	1
26	1
14	1
40	1
25	1
30	1
21	1
21	1
17	1
23	1
27	1
27	1
37	1
49	1
18	1
19	1
22	1
39	1
11		1
33		1
29		1
65		1
14		1
45		1
36		1
18		1
21		1
41		1
28		1
32		1
5		1
33		1
49		1
13		1
31		1
41		1
29		1
6		1
31		1
38		1
25		1
19		1
25		1
23		1
18		1
19		1
15		1
16		1
11		1
45		1
27		1
32		1
18		1
31		1
15		1
11		1
37		1
49		1
26		1
19		1
16		1
27		1
60		1
66		1
15		1
10		1
32		1
66		1
21		1
38		1
37		1
28		1
24		1
20		1
35		1
31		1
4		1
40		1
20			1
9			1
23			1
39			1
29			1
68			1
38			1
20			1
18			1
36			1
37			1
10			1
16			1
31			1
6			1
26			1
21			1
21			1
34			1
17			1
38			1
43			1
22			1
22			1
27			1
24			1
35			1
20			1
31			1
15			1
41			1
23			1
26			1
15			1
26			1
40			1
20			1
30			1
56			1
13			1
63			1
49			1
49			1
32			1
31			1
63			1
10			1
15			1
26			1
25			1
46			1
38			1
19			1
25			1
30			1
13			1
41			1
16			1
20			1
8			1
19				1
32				1
17				1
15				1
23				1
34				1
20				1
28				1
20				1
23				1
12				1
44				1
23				1
41				1
38				1
30				1
22				1
36				1
23				1
19				1
17				1
28				1
30				1
22				1
23				1
20				1
12				1
7				1
20				1
30				1
22				1
40				1
36				1
27				1
18				1
24				1
29				1
18				1
23				1
36				1
32				1
24				1
38				1
31				1
16				1
15				1
13				1
17				1
44				1
31				1
20				1
30				1
19				1
37				1
28				1
42				1
28				1
21				1
46				1
28				1
48					1
21					1
35					1
19					1
29					1
22					1
35					1
27					1
22					1
45					1
35					1
21					1
31					1
27					1
34					1
26					1
33					1
41					1
16					1
17					1
22					1
38					1
25					1
48					1
20					1
30					1
42					1
12					1
31					1
44					1
51					1
39					1
19					1
23					1
28					1
25					1
16					1
39					1
20					1
12					1
23					1
22					1
35					1
20					1
32					1
21					1
42					1
29					1
16					1
18					1
25					1
39					1
46					1
28					1
20					1
30					1
47					1
19					1
23					1
23					1
14						1
19						1
9						1
21						1
29						1
23						1
13						1
16						1
5						1
15						1
21						1
19						1
13						1
18						1
11						1
22						1
11						1
23						1
17						1
12						1
23						1
21						1
18						1
19						1
26						1
22						1
24						1
8						1
8						1
16						1
13						1
22						1
24						1
17						1
24						1
13						1
21						1
8						1
37						1
20						1
16						1
16						1
27						1
21						1
10						1
26						1
34						1
19						1
18						1
20						1
19						1
18						1
19						1
16						1
21						1
21						1
20						1
6						1
25						1
25						1
29	1
23	1
27	1
29	1
24	1
24	1
28	1
30	1
22	1
26	1
22	1
45	1
11	1
46	1
30	1
24	1
23	1
35	1
24	1
22	1
5	1
33	1
10	1
28	1
17	1
23	1
25	1
31	1
25	1
17	1
39	1
6	1
30	1
24	1
45	1
9	1
32	1
21	1
43	1
30	1
26	1
26	1
27	1
25	1
99	1
20	1
20	1
18	1
29	1
25	1
26	1
11	1
12	1
13	1
15	1
30	1
28	1
27	1
15	1
70	1
26				1
26				1
27				1
25				1
9				1
20				1
20				1
18				1
29				1
25				1
26				1
11				1
12				1
13				1
15				1
30				1
28				1
27				1
15				1
7				1
17				1
34				1
21				1
23				1
15				1
22				1
33				1
28				1
17				1
26				1
23				1
30				1
38				1
7				1
32				1
32				1
34				1
27				1
19				1
36				1
26				1
13				1
32				1
26				1
24				1
18				1
44				1
21				1
29				1
37				1
38				1
32				1
41				1
28				1
30				1
24				1
29				1
12				1
18				1
28				1
28		1
5		1
42		1
15		1
27		1
24		1
51		1
25		1
36		1
29		1
26		1
48		1
40		1
32		1
19		1
18		1
24		1
32		1
35		1
14		1
33		1
2		0
50		1
25		1
31		1
26		1
31		1
1		0
16		1
2		0
12		1
28		1
21		1
33		1
12		1
48		1
19		1
29		1
18		1
21		1
37		1
28		1
10		1
17		1
29		1
14		1
20		1
59		1
28		1
57		1
34		1
32		1
24		1
7		1
47		1
27		1
41		1
16		1
15		1
10		1
17					1
53					1
6					1
22					1
43					1
28					1
42					1
26					1
33					1
50					0
17					1
36					1
49					1
44					1
32					1
23					1
27					1
39					1
40					1
49					1
22					1
36					1
18					1
21					1
20					1
15					1
39					1
26					1
37					1
33					1
21					1
49					1
32					1
29					1
41					1
27					1
16					1
24					1
36					1
20					1
51					1
39					1
32					1
24					1
38					1
46					1
17					1
18					1
31					1
49					1
39					1
17					1
18					1
29					1
32					1
35					1
41					1
22					1
36					1
9					1
23			1
22			1
13			1
20			1
15			1
26			1
21			1
25			1
35			1
15			1
20			1
8			1
24			1
21			1
21			1
23			1
18			1
24			1
21			1
22			1
39			1
10			1
41			1
29			1
27			1
21			1
41			1
45			1
39			1
26			1
21			1
29			1
21			1
34			1
17			1
11			1
26			1
23			1
32			1
22			1
15			1
44			1
20			1
19			1
11			1
12			1
25			1
10			1
16			1
8			1
8			1
33			1
15			1
25			1
10			1
11			1
37			1
14			1
17			1
17			1
9						1
44						1
16						1
37						1
22						1
21						1
5						1
18						1
17						1
27						1
28						1
17						1
21						1
24						1
15						1
32						1
18						1
21						1
21						1
11						1
30						1
22						1
29						1
21						1
24						1
17						1
31						1
8						1
32						1
18						1
31						1
16						1
16						1
12						1
16						1
23						1
15						1
40						1
23						1
34						1
18						1
12						1
33						1
24						1
20						1
15						1
13						1
36						1
17						1
32						1
20						1
20						1
16						1
10						1
24						1
19						1
18						1
28						1
19						1
18						1
[truncated: 41 more columns]
