# Supplementary material for: Spermidine is essential for fasting-mediated autophagy and longevity
Source: Nat Cell Biol. 2024 Aug 8;26(9):1571–84. doi: 10.1038/s41556-024-01468-x (PMC11392816; doi:10.1038/s41556-024-01468-x)
Supplement: Supplementary file 9 — Numerical Source Data for Supplementary Fig. 5. [file 41556_2024_1468_MOESM9_ESM.xlsx]

## Sheet: Fig S5
Additional notes for statistical analyses in italic next to the data sets.
Fig. S5B
Time (h)	CTL								-N
6	1.0536	1.15644	0.92305	1.15478	1.01171	1.05907	0.84749	0.79387	1.06671	1.639	0.86188	1.1389	1.50497	1.62052	0.86839	1.06796
24	1.02173	1.11361	0.78015	1.16797	0.93804	1.10152	0.87698		0.73903	0.76811	0.72835		1.02332	0.79525	0.74834
Fig. S5D
	WT						∆spe1						∆spe1+SPD
CTL	0.862526	1.13747	0.704828	1.29517	0.93148	1.06852	6.07875	5.58932	6.26163	6.46009	5.08774	5.20816	1.00404	0.746393	0.717043	0.562728	0.587506	0.526379
-N	1.28429	2.94375	1.19126	1.64277	1.12968	1.10503	0.78084	0.83096	0.783743	0.63617	0.998878	0.558131	1.51141	1.53054	2.27528	1.5473	1.85281	1.12227
Fig. S5F
	WT					∆spe1					∆spe1+SPD					∆spe1∆lia1					∆spe1∆lia1+SPD
CTL	1	1	1	1	1	0	0.0300473	0.00642577	0.0372607	0.0154433	1.50663	0.825398	1.07342	1.11866	0.665946	0	0.02666	0.0352695	0.0220089	0.000402961	0.0167443	0.0207832	0.0281541	0.0379156	0.0635181
-N	3.87512	2.17301	2.93896	2.00781	2.21507	0.141624	0.0442671	0.0373371	0.0338076	0.0444252	1.91514	1.87585	5.67372	2.64107	4.41476	0.039083	0.0436384	0.0119477	0.0608153	0.0407408	0.105056	0.107774	0.0789799	0.11506	0.0911884
log2-transformed
Fig. S5G
	ad lib.					Fasted
dhps-1	0	0	0	0	0	-0.352584	-1.93148	0.355094	-1.00234	-2.01961
dohh-1	0	0	0	0		0.593055	1.07148	1.44682	1.56047
Fig. S5H-K
PRIDE partner repository (https://www.ebi.ac.uk/pride/): dataset identifier PXD035909.
