# Supplementary material for: Spermidine is essential for fasting-mediated autophagy and longevity
Source: Nat Cell Biol. 2024 Aug 8;26(9):1571–84. doi: 10.1038/s41556-024-01468-x (PMC11392816; doi:10.1038/s41556-024-01468-x)
Supplement: Supplementary file 10 — Numerical Source Data for Supplementary Fig. 6. [file 41556_2024_1468_MOESM10_ESM.xlsx]

## Sheet: Fig S6
Additional notes for statistical analyses in italic next to the data sets.
Fig. S6B
WT CTL	WT -N	hyp2-1 CTL	hy2-1 -N
0.550914	0.807814	0.752835	0.0168795
0.873617	0.971657	0.899775	0.0696505
0.629345	1.67001	0.962894	0.0257672
1.94612	2.98139	1.13674	0.00153726
1.08664	1.97538	1.41398	0.0505034
0.779201	1.49101	0.920835	2.56311e-05
1.04113	2.04231	0.584409	0.00901601
1.09303	1.11056	1.08077	0.0357381
Fig. S6C
	20 °C
Days	WT CTL								WT -N								hyp2-1 CTL								hyp2-1 -N
1	11.5	10.3	9.8	9.2	4.3	3.2	3.7	4.8	3.3	2.7	2.9	2.7	1.2	1.1	1.6	1.4	30	29.5	31.2	30.3	13.3	16	15.4	15.4	14.8	11.3	10.6	8.2	1.1	1	1	0.8
5	29.3	28.9	31.8	30	18.4	15.8	19.5	20.7	6.4	5.5	5.9	5.6	4.5	4.2	4.5	4.4	77.7	75.7	74.8	74.2	72.6	66	70.6	69.6	40.5	37.1	39.7	26.1	31.2	24.8	24.6	21.7
7	39.6	39	40.4	40.7	34.5	27.3	33.4	32.8	7	5.8		6.9	13.6	10.6	6.6	6.2	75	74.5	73.5	72.1	73.8	67.6	69.7	69	50	49	49.9	47.6	35	34.5	33.2	32.3
10	45.8	43.6	45.5	45	51.3	45.9	50.2	50.4	8	6.8		7.6	10	11.8	10.7	10.1	74.1	73.3	73.1	71.6	72.3	65.5	67.8	67.2	54.4	53.3	53.7	50.6	45.5	45.7	43.6	42.1
	24 °C
	WT CTL								WT -N								hyp2-1 CTL								hyp2-1 -N
1	7.1	8	7.7	7.3	1.2	1.3	1.3	1.2	3.8	3.6	3.6	3.3	2.3	2.3	1.8	1.7	27.5	29	27.2	27.9	16.6	16.5	16.9	13.6	13.8	15.8	13.7	15.5	0.9	0.8	0.8	0.9
5	26	28.5	30.8	30	34.7	39.5	36.8	36.6	5.6	5.4	4.9	5.5	14.7	7	5.7	4.4	74.9	72.6	71.6	73.6	75.3	74.9	73.3	73.6	48.1	51.8	50.9	47.4	60.9	54	55.1	56.7
7	41.3	39.9	38.9	37.2	45.1	45.5	47.6	46.2	7.3	8.2	7	7.6	15.9	10.8	8.8	7.8	73.5	72.4	69	67.5	75.5	74.8	74.7	74.6	48.3	53.2	53.2	49.7	64.2	60	62	61.9
10	50.5	52.6	50.1	50.5	61.4	62.3	64.3	62.6	19.1	16.4	14.7	15.1	23.1	16.7	15.1	14.5	79.8	79.7	78.4	79.5	77.6	77	77.7	76	68.2	68.1	69.8	69.2	70	67	68.1	68.6
	28 °C
	WT CTL								WT -N								hyp2-1 CTL								hyp2-1 -N
1	14.1	9.4	10.5	10.3	8.4	12.9	11.4	11.4	2.4	2.6	2.5	2.3	6.5	1.4	2.4	2.4	65.2	56.3	50.4	53.8	50.8	59.3	63.4	55.7	6	6.3	5.6	5.7	4.5	2.1	1.8	2.2
5	43.4	38.7	43.2	39.1	50.2	47.6	50.3	40.1	9.6	8.5	8.1	8.8	9.9	8.6	8.9	9.3	81.7	80	79.1	79	76.7	78.3	77.3	76.6	94.3	91.9	88.3	90.6	84.8	86.4	82.9	84.9
7	44	41.1	45.1	41.8	47.4	48.4	51	42.3		12.7	12.7	12.5	12.1	13.4	13.9	18.1	83	86.6	85.4	89	76.4	78.9	79.8	77.2	94.3	88	86.7	85.9	87.7	89.4	86.4	88.7
10	50.2	43.6	48.8	45.1	52.5	50.7	53.7	45.1	13.9	14.1	14.9	14.5	15	16	21.7	15.1	92	91	91	92.4	84.1	85.7	84.8	84.3	92.2	90.1	87.6	88.6	79.2	71.8	81.8	84.5
Fig. S6E
	0 µM						5 µM						50 µM
CTL	0.799644	1.20036	0.638043	1.36196	0.620997	1.379	0.193677	0.367905	0.18573	0.454162	0.126611	0.417812	0.100764	0.194197	0.134503	0.154147	0.08606	0.141101
-N	1.07333	2.75837	1.50982	1.99441	0.920521	1.6227	0.559828	0.875763	0.646766	1.14959	0.407721	0.843854	0.498192	0.756089	0.472391	1.02372	0.408522	0.408022
log2-transformed
Fig. S6G
Days	CTL																				SD + 5 µM																				SD + 50 µM
1	97.4489	97.2172	96.9716	97.1076	98.6564	98.5846	99.0516	98.5944	90.9694	92.1167	92.0034	90.4304	92.4513	96.6735	91.6314	92.9087	87.3	88.2	87.5	88.6	96.6238	96.4434	96.5549	96.1117	96.9247	97.0798	96.886	95.9868	96.3251	96.7222	97.1842	96.7655	95.593	96.8544	96.0501	95.8294	95.1	93.9	94.5	94.5	95.728	95.6857	95.6928	95.8213	96.1947	96.4895	96.1262	96.2513	97.4656
2	84.3838	80.632	78.2874	80.0664	88.3887	86.4811	91.3743	90.3108	63.8663	62.6728	65.6348	63.3904	62.5081	65.4746	64.2461	63.6327	62.1	69.2	62	60.1	91.109	91.2927	89.8409	91.5863	95.1849	94.9002	94.7762	93.9821	70.4004	75.0607	76.4734	75.8547	78.3774	78.0464	75.9541	76.6843	82	66.3	71.5	66.8	90.8809	91.5374	92.2606	91.821	94.4977	94.6175	94.2193	94.0344	88.7233
3	71.64	66.145	63.2164	64.3491	72.7697	70.2216	78.3123	77.3115	58.9855	56.4645	58.6418	57.3924	57.5137	58.5773	59.693	59.1846	61.1	64.2	61.6	59.8	73.5173	74.3881	70.7623	75.715	84.972	82.3425	82.6485	84.7319	62.3192	66.5981	65.6695	64.3353	67.6512	67.0592	63.5806	64.2003	78.2	60.1	66.8	59.3	75.2486	73.9263	78.7044	76.565	84.5844	87.4748	83.8179	84.0435	78.0864
5	65.7937	60.0915	57.2925	57.8185	60.6747	57.3961	64.9031	46.8066	57.8205	54.819	58.1084	56.9156	53.5962	56.1046	54.9298	55.3821	61.6	65.2	58.9	57.6	65.4427	64.46	60.9378	64.9356	65.8048	60.6463	61.8552	57.6903	64.0737	67.9423	68.0094	66.6303	65.3828	64.0458	60.9291	60.3315	76.7	59.1	64.6	56.4	62.4503	60.1169	65.6437	62.5106	60.8382	70.4609	59.7558	57.0691	77.7984
7	64.316	58.801	55.4035	57.1357	55.4378	53.7243	59.6302	52.5456	55.5399	53.4091	57.3001	57.1331	54.5167	56.1656	54.5346	54.3572	57	62.1	55.8	54.7	60.6272	59.864	55.7393	60.4148	58.6452	52.2142	54.4465	61.3782	64.7162	67.5903	67.498	66.1045	66.1367	64.3794	60.4186	60.5816	73.3	57.4	66.1	54.6	51.1381	48.405	57.6669	53.434	48.4206	59.2072	49.2295	49.4775	75.0913
10	59.7126	54.5671	50.8246	51.6966	55.1635	51.0795	59.7312	59.964													53.9747	54.8399	51.8066	55.7445	52.9523	46.934	48.988	56.2605													44.0716	41.6837	50.947	45.5849	39.7843	51.8775	40.5428	43.611
Fig. S6H
Days	WT	eIF5A K51R/+ ad lib.	WT IF	eIF5A K51R/+ IF
1		1		1
1		1		1
1		1		1
1		1
1		1
1		1
3	1	1
9		0
10			0	1
13	1			1
14		0	1
14		0	0
17			1
18			0
19		1
20			1	1
20			1
23			1
24				0
26		0		0
29
31	0	0		0
31				1
33		1
34		1
36	1		0
37	1		0	1
37			0
38			0
39			0
39			0
40			0
40			0
41			0
42			0
42			0
42			1
43	1			1
44			0
45	1			1
46	1
47			1
47			1
47			1
47			1
50	1
51	1	1	1	1
51	1	1
52	1		1
52			0
52			0
53			0	1
53			0
53			0
54	1
54	1
56	1	1	1	1
56	1
56	1
56	1
57	1	1		1
57	1
57	1
57	1
57	1
57	1
57	1
58	1
58	1
59	1
59	1
60	1	0	1
61	1		1
61	1		1
62	1		1
62			0
62			0
63	1		1
63	1		1
63	1
63	1
63	1
63	1
64	1		1	0
64	1
64	1
64	1
64	1
64	1
65	1	1	1	1
65			1	1
65			1	1
66	1			1
66	1
66	1
66	1
66	1
66	1
66	1
67		1	1	1
67			1	1
67			1
67			1
68	1	1	1
68	1		1
68	1
68	1
68	1
68	1
69	1		1	1
69			1
70	1		1
70	1		1
70	1
71	1	1	1	1
71	1		1
71	1		1
71	1		1
72	1	1	1	1
72	1	1	1
72	1	1	1
72	1		1
72	1		1
72			1
73	1	1	1
73	1	1
73		1
74	1	1		1
74		1
75		1		1
75		1
75
76			1	1
76				1
77	1	1	1	1
77		1	1	1
77			1	1
77				1
77				1
77				1
78		1	1
78		1	1
78		1	1
78		1
79		1	1
79		1
79		1
79		1
79		1
79		1		1
79			1
79			1
79			1
79			1
79			1
79			1
80				1
80				1
80				1
80				1
81		0		1
81		1		1
81		1		1
81		1		1
81		1		1
81		1		1
81		1		1
81		1		1
81		1
81		1
81		1
81		1
83		1		1
83		1
84		1		1
84		1		1
84		1		1
84		1		1
84				1
85		1		1
85		1		1
85		1		1
85				1
85				1
86		1		1
86		1
87		0		1
87		1		1
88		1		1
88		1		1
88		1		1
88				1
88				1
88				1
90		1		1
90		1		1
90				1
90				1
92				1
92				1
92				1
2	1
2	1
2	1
3	1
9			0
11				0
13		1
14				0
16			0
17		1
18	1
20	1
21			1
22		0		0
23				1
29				0
30			0
32	1
33			1
35	1
38	1		1
38	1
40			1
40			1
40			1
41	1
42			1	1
42			1	1
43			1	1
43			1	1
43			1	1
44	1			1
44	1			1
45	1		1	1
45	1
46	1
47				1
48			1	1
49	1
50	1		1
51	1		1
51	1		1
51	1
51	1
52	1	1	1
52	1
52	1
52	1
52	1
52	1
52	1
52	1
52	1
52	1
52	1
54	1		1
54	1
54	1
54	1
54	1
54	1
54	1
54	1
54	1
55	1		1
55	1
56	1
56	1
56	1
56	1
56	1
57	1	1	1
57	1		1
58	1	1	1
58	1
59	1		1	0
59	1		1
59	1		1
59	1		1
59			1
59			1
59			1
60	1		1	1
60	1		1
60	1
61	1	1	1
61	1		1
61	1
61	1
62	1		1
62	1		1
62			1
62			1
63	1	1		1
63	1	1
63	1	1
63	1	1
63	1	1
63	1	1
63	1	0
63	1
63	1
63	1
63	1
63	1
64	1	1	1	1
64	1	1	1	1
64	1	1	1	1
64	1	1		1
64	1
64	1
64	1
64	1
64	1
65			1
65			1
66	1	0	1	1
66	1	1	1
66		1	1
67	1	1	1	0
67	1		1
67			1
67			1
68	1	1	1
68	1		1
68	1		1
68			1
68			1
68			1
68			1
68			1
68			1
68			1
68			1
68			1
69	1		1	1
69	1		1	1
69			1	1
69			1
69			1
69			1
70		1	1	1
70		1	1	1
70		1
70		1
70		1
70		1
70		1
71	1	1	1	1
71		1	1	1
71		1	1	1
71		1	1	1
71		1	1
71		1	1
71		1	1
71		1
72		0	1	1
72			1	1
72				1
72				1
73		1	1	1
73		1	1	1
73		1
73		1
74		1	1
74		1
74		1
74		1
74		1
75				1
75				1
75				1
76		1	1	1
76		1		1
76		1		1
76		1
76		1
77		1	1	1
77		1	1	1
77		1		1
77		1		1
77		1		1
77		1
77		1
77		0
77		0
78		1	1	1
78		1		1
78		1		1
78		1		1
78		1		1
78		1
78		1
78		1
78		1
78		1
79		1		0
79		1		1
79		1		1
79		1		1
79		1		1
79		1		1
79		1		1
79		1		1
79		1		1
79		1		1
79		1		1
79		1
79		1
79		1
79		1
79		1
79		0
79		0
79		0
80		1		1
80		1		1
81		1		1
81		1		1
81		1		1
81		1		1
81		1		1
81		1		1
82		1		1
82		1		1
82		1		1
82				1
82				1
82				1
83		1		1
83		1		1
83		1		1
83		1		1
83		1		1
83				1
83				0
83				0
84				1
84				1
86				1
86				1
86				1
86				1
86				1
88				1
88				1
88				1
Fig. S6I
Days	WT ad lib.	WT IF	eIF5A K51R/+ ad lib.	eIF5A K51R/+ IF
1				0
1				0
1				1
1				1
1				1
5	0		0
7	1			0
12		1		0
13			0
14		0
16			1
18				0
21			1
23				1
24		1	1
26				0
26				1
27	1
28		1	1
30				1
32			0
34	1		0
36				0
37	1
38		1	0	1
39		1	1
40	1
42			1
43		1
44		1
47				1
48		0
49	1
49	1
49	1
51	1
51	1
52	1	1
52	1
53	1			0
54			1
56	1			1
56	1
57
59	1		1	1
59	1		1	1
59	1		1
59	1
59	1
61	1			1
61	1
62	1	1	1	1
62		1
63	1	1	1	1
63	1			1
63	1
64	1	1		1
64				1
64				1
64				1
64				1
64				1
64				0
64				0
65		1	1	1
65		1		1
65		1		1
65		0		1
65		0
65		0
65		0
65		0
66	1	1	1
66	1	1	1
66	1
66	1
67	1	0		1
67	1	0
67	1	0
67		1
67		1
67		0
67		0
68	1	1		1
68	1	1		1
68	1	1		1
68	1	1		1
68		1
69		1	1	1
69		1	1	1
69		0		1
69		0
70	1	1		1
70		1		1
70		1
70		1
71	1	1	1
71	1	1	1
71	1
71	1
71	1
71	1
71	1
71	1
72	1	1	1	1
72	1	1	1	1
72	1	1	1
72	1
72	1
72	1
72	1
72	1
72	1
72	1
73	1	1	1
73		1
73
74	1	1	1	1
74		1	1	1
74		1		1
74		1		1
74		1		1
74		1
74		1
74		1
74		1
74		1
75	1	1	1	1
75	1	1		1
75		1		1
75		1
75		1
75		1
76	1	1	1	1
76	1	1	1	1
76	1		1	1
76	1		1
76	1
76	1
77	1	1	1	1
77	1	1	1	1
77	1	1	1
77	1	1		1
77	1	1
77	1
78	1			1
78
78
79	1	1	1	1
79		1	1	1
79		1	1
79		1	1
79		1	1
80	1	1	1	1
80	1	1	1	1
81		1	1	1
81		1	1
81		1	1
81		1	1
81		1	1
81			1
81			1
81			1
82			1	1
82			1
82			1
83			1	1
83			1
84			1	1
84			1	1
84			1
84			1
84			1
84			1
84			1
84			1
85			1
85			1
85			1
85			1
86				1
87				1
88			1	1
2	1	1	0
2	1
3				0
7	1
8		0		1
8				1
9		1
11		1
13				1
15				0
17				0
20	1			1
20	1
21	1		1
23	1
24		1	0	1
25	1
26	1			1
35		1
38	1
40	1	1
41	1	1	1
42	1
43				1
44	1
45	1		1
45	1		1
45	1
47	1	1
49	1	1	1
49	1
50	1	1		1
50	1	1
51	1	1		1
51				1
52	1	1	1	1
52	1	1
52	1	1
52	1	1
54	1	1	1	1
54	1		1	1
54	1		1
54	1		1
55	1	1	1	1
55	1	1	1
55	1	1	1
55	1	1
56	1	1	1
56	1
57	1	1	1	1
57	1		1
58	1	1	1	1
58	1	1
58	1	1
58	1
59	1	1	1	1
59	1	1		1
59	1	1		1
59	1			1
59				1
60	1	1	1	1
60	1	1		1
60		1
60		1
61	1	1	1	1
61	1	1	1	1
61	1	1	1	1
61				1
61				1
62	1	1	1	1
62	1	1	1	1
62	1	1	1	1
62	1	1
62		1
62		1
62		1
62		1
63		1	1	1
63		1		1
63		1		1
64	1	1	1	1
64	1	1	1	1
64	1	1	1	1
64	1	1	1	1
64	1	1
64	1	1
64	1	1
64		1
65	1	1	1	1
65		1		1
65		1		1
65		1		1
65		1
65		1
65		1
66	1	1	1
66	1	1
66	1
67	1	1	1	1
67	1		1
67	1		1
67	1		1
67	1		0
67	1
67	1
68	1	1	1	1
68	1	1	1	1
68		1	1	1
68		1	1	1
69	1	1	1	1
69	1	1		1
69	1	1		1
69		1
69		1
69		1
69		0
70	1	1	1	1
70	1	1	1	1
70	1	1	1	1
70	1	1
71	1	1		1
71	1	1		1
71	1	1		1
71	1	1		1
71	1	1		1
72	1	1	1	1
72	1	1	1	1
72	1	1	1	1
72	1	1	1	1
72	1	1	1
72	1	1	1
72		1	1
72		1	1
72			1
72			1
72			1
72			1
73	1		1
73	1		1
73	1
73	1
73	1
73	1
74	1	1	1	1
74		1	1	1
74		1		1
74		1		1
74		1		1
74		1		1
74				1
74				1
75		1	1	1
75		1	1	1
75		1	1	1
75		1	1
75		1	1
75			1
76			1	1
76			1
76			1
76			1
76			1
77	1		1	1
77			1
77			1
78				1
79			1	1
79			1	1
79			1	1
79			1	1
79			1	1
79			1	1
79			1
79			1
79			1
81			1	1
81			1	1
81			1
81			1
82			1	1
82			1
82			1
82			1
82			1
83			1	1
83			1	1
92				1
92				1
Fig. S6J
	Female
	WT day									WT night									eIF5A K51R/+ day									eIF5A K51R/+ night
Ad lib.	0.0718535	0.0825202	0.0691869	0.0859394	0.0792727	0.0752727	0.081132	0.0996045	0.0967626	0.0597043	0.060784	0.0391915	0.114068	0.0880941	0.0974448	0.0552833	0.0624628	0.056309	0.0425202	0.0185202	0.131273	0.109939	0.0640805	0.113814				0.0262361	0.0316342	0.0704318	0.0423798	0.0337449	0.104514
IF	0.0585202	0.0651869	0.0758535	0.109939	0.0846061	0.0432727	0.115235	0.105288	0.129445										0.0371869	0.0651869	0.0451869	0.0859394	0.0672727	0.0659394	0.10813	0.191967	0.180599
	Male
	WT day									WT night									eIF5A K51R/+ day									eIF5A K51R/+ night
Ad lib.	0.0459343	0.0838535	0.109187	0.049697	0.0899394	0.0699394	0.0930491	0.115235	0.101025	0.0502086	0.0726598	0.0489081	0.0716395	0.0714707	0.0870552	0.127699	0.0747705	0.0614372	0.0611869	0.109187	0.0585202	0.109939	0.0899394		0.153601	0.177757	0.123761	0.0715802	0.0651025	0.0726598	0.0932889	0.106795	0.12238	0.0757961	0.0840013	0.112719
IF	0.0881502	0.0851869	0.0946521	0.138788	0.138788	0.119091	0.277316	0.199163	0.21943										0.11052	0.11852	0.0825202	0.125939	0.116606	0.108822	0.246757	0.22804	0.174771
Fig. S6K
	WT									eIF5A K51R/+
Ad lib.	1.14681	0.80723	0.980077	1.06588	0.90753	1.10457	1.17544	1.15577	0.656694	1.44482	1.45246	1.05266	1.48211	1.27142	1.30689	1.48258	1.14641	1.46398
IF	1.47368	0.936707	1.18502	1.24114	1.21159	1.18191	1.33341	1.11455	1.2547	1.36143	1.70271	1.56786	1.678	1.65373	1.20552	1.50639	1.22077	1.42692
Fig. S6L
	WT									eIF5A K51R/+
Ad lib.	1.0775	0.913405	0.988386	1.02071	0.908304	1.07649	1.11034	1.13756	0.767295	1.27731	1.2394	1.10447	1.30932	1.25985	1.26547	1.34762	1.15342	1.43685
IF	1.23755	1.01322	1.08519	1.07975	1.23776	1.13021	1.24788	1.05249	1.1469	1.21649	1.42837	1.35555	1.46913	1.56736	1.2143	1.4119	1.17984	1.39699
Fig. S6M
	WT									eIF5A K51R/+
Ad lib.	1.06192	0.881068	1.0234	1.03361	0.911524	1.05535	1.1225	1.15168	0.758949	1.2621	1.29048	1.15986	1.34341	1.21742	1.25483	1.3774	1.17555	1.37033
IF	1.26476	1.03782	1.11085	1.11526	1.18986	1.1245	1.28117	1.04509	1.1616	1.18487	1.40424	1.35963	1.51138	1.4884	1.2313	1.37406	1.17594	1.32712
[truncated: 71 more columns]
