# Supplementary material for: Spermidine is essential for fasting-mediated autophagy and longevity
Source: Nat Cell Biol. 2024 Aug 8;26(9):1571–84. doi: 10.1038/s41556-024-01468-x (PMC11392816; doi:10.1038/s41556-024-01468-x)
Supplement: Supplementary file 11 — Numerical Source Data. [file 41556_2024_1468_MOESM11_ESM.xlsx]

## Sheet: Fig. 1
Additional notes for statistical analyses in italic next to the data sets.
Fig. 1B
Time (h):	0.5						6						24
Group:	CTL
ORN	0.958127	0.830941	0.718105	1.08093	1.15738	1.25452	0.969658	1.57172	1.02433	0.636862	0.928518	0.868911	1.15669	1.15453	1.20803	1.11894	1.33655	0.0252622
PUT	0.970856	0.885278	0.847739	1.00941	1.13176	1.15496	0.653771	1.49368	0.877051	0.772315	1.20832	0.994859	0.899882	1.06342	0.938207	1.15844	1.41393	0.526125
SPD	1.01071	0.877379	0.851745	0.956634	1.14042	1.16312	0.829635	1.525	0.976245	0.76193	1.04108	0.866108	0.947737	1.04172	1.07381	1.04558	1.09091	0.800235
SPM	1.07372	1.07501	0.77047	0.854921	1.10892	1.11696	0.965454	1.55758	1.03296	0.689874	0.935725	0.818403	1.05462	1.11963	0.969577	0.916626	1.0239	0.91564
Group:	-N
ORN	1.07223	0.915621	0.776733	0.939767	0.907089	0.812199	0.29383	0.230896	0.268015	0.19803	0.210987	0.183969	0.0226455	0.0247869	0.0240156	0.017865	0.035704	1.13883
PUT	2.34852	2.49242	2.24984	2.40904	2.59675	2.37884	1.90962	2.17289	1.82439	2.29328	2.58829	2.09604	0.465754	0.469637	0.497661	0.118045	0.564063	1.14587
SPD	0.950747	0.852471	0.661571	0.859532	0.913748	1.00397	1.17307	1.17383	1.27598	1.23918	1.30964	1.17832	0.698146	0.825599	0.781124	0.226373	0.765969	1.01636
SPM	0.725252	0.681143	0.673824	0.795271	1.07365	0.759713	1.21742	1.28523	1.0889	1.47647	1.35446	1.47717	0.565268	0.931419	0.740312	0.205347	0.776628	0.811326
Performed together with data in Fig. S2A
Fig. 1C
ARG		PUT		SPD		SPM		N1-ac-SPD		N8-ac-SPD
CTL(Arg*)	-N	CTL(Arg*)	-N	CTL(Arg*)	-N	CTL(Arg*)	-N	CTL(Arg*)	-N	CTL(Arg*)	-N
23.9416	52.9606	1.45393	8.39953	8.27952	18.5625	7.38694	20.5352	11.7085	19.5438	6.2281	21.0513
23.7338	53.7063	1.26756	7.14731	9.13804	19.7206	8.55806	20.8869	10.014	20.3381	10.6853	48.5149
24.2171	52.032	1.34798	8.23439	8.84534	17.7219	10.1372	24.6408	12.3391	18.7492	6.694	23.9538
23.9904	52.237	1.37016	8.09733	8.32236	18.137	17.0923	11.6631	14.9444	18.8869	8.84122	21.3457
24.7202	52.3435	1.39438	8.05805	8.27521	17.9607	4.75447	7.14269	12.651	18.3537	8.63873	21.03
24.2496	52.2125	1.37085	8.2332	8.57028	18.3311	6.30705	12.6103	15.4422	17.8159	7.84807	15.5947
		Log2-transformed								Log2-transformed
Fig. 1D
Time (h):	12							24							Refed
Group:	Refed
ORN	2.33972	0.902865	0.599619	0.885526	0.894726	0.626718	0.750823	0.734488	1.76313	0.911503	0.89586	0.695018			1.16726	0.78796	0.755738	1.12691	1.16213	Log2-transformed
PUT	1.70408	0.826204	0.538082	1.12927	0.868309	0.813801	1.12026	0.762597	0.956934	2.07884	0.760695	0.779326	0.66161		1.00968	1.15939	0.85158	1.16557	0.813785	Log2-transformed
SPD	0.842477	0.886508	1.05571	1.05678	1.03789	1.16389	0.956737	0.858989	0.904947	1.18647	0.918069	1.13195	0.999576		0.804987	0.908466	1.10886	1.04691	1.13077
SPM	1.17131	1.0629	0.827507	0.962154	1.11643	0.951249	0.908457	1.03392	0.844512	1.36388	0.871721	1.07759	0.808379		0.892885	0.954923	1.07072	1.15278	0.9287	Log2-transformed
Group:	Fasted
ORN	0.904578	0.819623	0.548426	1.25391	1.15859	1.75125	0.803124	1.48639	1.85017	1.09847	1.04947	1.00372	1.59329	0.932742	1.19341	1.31799	1.04881	1.63661	2.52944	Log2-transformed
PUT	1.0701	0.782037	1.17062	2.70652	1.55844	0.8621	0.670322	1.25511	1.09924	1.54714	1.07133	0.533776	1.06434	1.21446	1.17803	0.815366	0.75647	0.743992	0.983601	Log2-transformed
SPD	1.1103	0.937782	1.00801	1.20485	1.19401	1.31449	0.915427	1.31119	1.2354	1.19194	1.23131	1.37254	1.20226	1.42035	0.901745	0.986423	0.897121	0.991112	0.889435
SPM	0.986807	0.784587	2.14151	2.03338	1.00552	1.26705	0.899105	0.934695	0.884914	1.09378	0.980016	1.1269	1.0776	1.1034	0.815212	1.04034	0.790616	0.912643	0.802946	Log2-transformed
Fig. 1E
	Ad lib.								Fasted
Group:	Male
ORN	0.815064	0.846942	1.05552	1.13945	1.14302				0.560539	0.565439	0.685126	0.679295	0.676052				Performed together with data in Extended Data Fig. 1F
PUT	1.07554	0.917843	1.12334	1.00426	0.879019				1.50676	0.823849	1.01199	1.03763	1.04237				Performed together with data in Extended Data Fig. 1G
SPD	1.06423	0.901633	1.3423	0.756506	0.935327				1.50971	1.58488	0.868115	1.92198	1.64003				Performed together with data in Extended Data Fig. 1H
SPM	1.00241	0.711773	1.77436	0.58498	0.926474				2.95833	1.45403	0.649798	1.06354	1.01082				Performed together with data in Extended Data Fig. 1I
Group:	Female
ORN	0.918402	0.936953	0.716498	0.784329	1.05023	1.49497	0.914054	1.18456	0.560429	0.639814	0.91994	0.770798	0.638031	0.673798	0.902746	0.905558	Performed together with data in Extended Data Fig. 1K
PUT	0.906368	0.797115	1.41885	1.17656	0.607541	0.825305	1.22943	1.03883	1.26142	1.64735	1.42908	1.49704	1.25494	1.78529	1.60969	1.91048	Performed together with data in Extended Data Fig. 1L
SPD	0.953415	0.800259	1.10641	0.657716	0.401149	0.672034	1.65918	1.74983	1.14227	1.77167	1.38516	1.69561	1.72935	1.87459	1.84062	2.71418	Performed together with data in Extended Data Fig. 1M
SPM	0.883273	1.03956	0.441395	1.06622	0.211245	1.31207	1.55712	1.48912	0.358073	1.06365	0.970841	1.50681	1.32022	1.54424	0.775415	1.48685	Performed together with data in Extended Data Fig. 1N
Fig. 1F
	ORN		PUT		SPD		SPM			SPD (normalised to individual baseline)
Fasted:	-	+	-	+	-	+	-	+		-	+
	0.868687	1.01767	0.901583	0.872474	0.968411	1.21911	1.08323			1	1.25888
	1.21591	0.900548	0.883551	0.911405	0.777203	0.977756				1	1.25804
	1.23921	1.19584	1.51615	1.50383	1.34275	1.58069				1	1.1772
	1.40481	1.42187	0.914624	0.934152	1.00961	1.9699	1.15864			1	1.95115
	0.993532	1.01877	1.12195	1.25617	0.817963	1.07112				1	1.3095
	0.98686	0.862957	0.894199	0.658816	1.38062	1.06739	1.14382			1	0.773127
	0.66568	0.522735		1.16089	1.09768	1.51075				1	1.37631
	1.17747	1.23324		0.720954	1.04342	1.59415	1.39543	1.48429		1	1.52781
	0.934155	0.700883	1.22007	1.40509	1.55051	1.32745	1.14508	0.960445		1	0.856139
	0.861045	0.749669	1.3344	0.815776	1.24941	1.21539	0.839046			1	0.972773
	1.06841	1.05448	0.83827	0.701078	1.19947	1.25674	1.19093	0.906516		1	1.04775
	0.78108	0.707919	0.529581	0.822468	0.902455	1.68809	0.997242	1.52897		1	1.87055
	1.29228	0.956963	0.662969	1.06475	0.931063	1.22775	1.12048	1.05022		1	1.31865
	1.06484	1.15286	1.14875	0.764772	1.32874	1.21543	1.01038	1.02539		1	0.914718
	0.981923	0.877234	1.01278	0.548817	1.43852	0.944105				1	0.656304
	1.15078	1.11142	0.893663	0.76713	1.40908	1.3702		1.53606		1	0.972408
	1.08858	0.960902	0.872123	0.785948	0.930289	1.2174	0.993292	0.878436		1	1.30863
	1.17696	1.18013	0.709432	1.03962	0.796003	1.24518	1.02399			1	1.56429
	1.01227	0.956216	0.827957	0.995153	1.17937	0.880832	1.645	1.2838		1	0.746868
	1.08944	1.0351	1.07359	1.32846	0.973636	1.11113	1.12584	0.882136		1	1.14122
	0.788285	0.590288	1.01643	0.708275	0.983501	0.721099	0.872115	0.916833		1	0.733196
	0.67647	0.832712	1.16862	0.72948	0.98813	1.11332	0.973553	1.20375		1	1.12669
	1.35748	1.16909	0.7246	0.991098	0.999733	0.993552	1.03531	1.04244		1	0.993817
	1.05391	0.798342	0.735151	1.20304	1.03198	1.07908	1.01964	1.37099		1	1.04563
	0.635709	0.7158	1.01022		0.815718	1.03799	0.877534	1.11917		1	1.27248
	0.952319	0.988609	1.03429	1.06036	1.01908	1.39039	1.04754	1.078		1	1.36436
	0.920186	0.997077	1.03275	0.88566	0.763452	1.03858	0.807279	1.29379		1	1.36038
	1.26667	0.949651		0.343993	0.816162	0.937788	1.03731	0.912132		1	1.14902
	0.936943	0.997308	0.97137	0.836291	1.07134	1.32245	0.942954	0.857495		1	1.2344
	1.2732	1.09064	1.23059	1.01287	1.00993	1.38581	0.820188	1.0955		1	1.37218
	1.25898	0.946321	0.769425	1.06331	0.809343	1.25587	0.884783	0.927873		1	1.55171
	1.29354	1.1232	1.18537	0.943133	1.29576	1.10377	1.20271	0.814461		1	0.851838
	0.987234	0.79286	1.03625	0.875602	1.09207	0.900982	1.06331	0.874815		1	0.825024
	0.829937	0.595666	1.03207	1.24155	1.04215	0.736072	1.16121	1.07515		1	0.706299
	0.907455	0.881832	0.746492	0.528714	1.14947	0.826642	0.823505	1.10308		1	0.719149
	1.68064	1.08801	0.84162	0.676404	0.974531	0.696629	0.914052	1.02777		1	0.714835
	0.646816	0.528845	1.08447	0.782052	0.750918	0.776168	0.900077	0.854905		1	1.03363
	1.37616	0.884132			0.859747	1.279	0.897737	0.952296		1	1.48764
	0.935814	0.795762	1.3507	1.50436	1.16142	1.56119	0.912167	1.09157		1	1.34421
	1.28075	1.35252	1.0425	1.52238	0.800254	1.45402	0.977017	0.858347		1	1.81695
	1.13904	1.11268	1.12577	1.09426	0.92641	0.859467	0.780999	0.739567		1	0.927739
	1.28199	1.24901	0.96848	0.744425	0.884093	0.756102	1.12037	0.94635		1	0.855229
	1.44813	0.999541	1.0933	1.50006	1.04593	1.31966	0.945903	0.973426		1	1.2617
	0.985314	0.799356	1.5412	1.29471	0.841925	1.60128	0.754691	0.745871		1	1.90193
	0.755853	0.762592	1.10891	1.03626	1.11361	0.938438	0.885256	1.06478		1	0.842697
	0.841134	0.927639	0.998954	1.10606	0.827426	0.924064	0.94505	0.875833		1	1.11679
	0.796711	0.83495	0.757921	0.66309	1.01582	1.38033	1.00838	1.04827		1	1.35883
	1.00862	0.955574	1.38324	0.952934	1.00406	0.790638	1.13605	0.8184		1	0.78744
	0.782796	0.654391	1.32642	1.06239	1.69049	1.52621	1.39704	1.3943		1	0.902824
	1.41458	1.42678	1.23993	1.16905	0.741927	1.10286	0.961108	1.16978		1	1.48648
	1.3677	1.16474	1.08499	1.24377	1.09117	1.44483	1.00873	0.973932		1	1.32412
	1.18736	0.877472	0.984822	0.943196	0.57199	0.89585	1.04638	0.840365		1	1.5662
	0.912175	0.714492	1.18686	1.23315	1.06076	1.44097	0.939386	0.888257		1	1.35843
	0.874494	0.96913	1.25942	1.11126	1.11061	1.02566	0.952511	0.917851		1	0.923513
	0.728484	0.766896	1.25356	1.28708	1.83821
	0.653187	0.760012	1.23373	1.20553	0.977344	1.00886	0.923909	1.24762		1	1.03225
	0.749938	0.822389	1.03559	0.989812	0.877866	1.41065	1.05874	1.10871		1	1.60691
	0.800811	1.1016	1.29931	1.24792	2.0396		1.37426
	0.975645	0.758734	0.938396	0.969369	1.03606	1.54936	0.928195	0.904479		1	1.49544
	0.622584	0.527212	1.25894	0.871124	0.895696	0.879096	1.23316	1.04284		1	0.981467
	0.852485	0.788638	0.578267	0.726542	0.827801	1.04103	1.15644	1.16486		1	1.25758
	1.29922	1.21028	0.830983	0.752794	1.19557	1.2911	1.33794	1.25252		1	1.0799
	1.31954	0.78294	0.825666	0.742008	0.600345	0.664235	1.18087	1.31522		1	1.10642
	1.28823	0.952674	0.902641	0.752909	1.05318	1.6742	0.980467	0.989534		1	1.58965
	1.05537	1.07499	0.621104	0.844816	0.75964	1.13355	0.940426	0.823689		1	1.49222
	0.841373	0.799082	0.716891	0.911188	0.802183	1.30467	0.870046	0.856471		1	1.6264
	0.885008	1.04112	0.689666	0.785336	0.772768	1.01152	0.985812	1.33608		1	1.30896
	0.666537	0.952467	0.618901	0.577844	0.891867	1.14346	1.35173	0.995796		1	1.2821
	0.793295	0.990334	1.11903	1.29104	1.11756	1.08945	1.06271	1.07279		1	0.974846
	0.960394	0.988081	1.03176		0.799407		0.95986
	1.54811	0.844241	1.6432	1.3272	1.51475	1.57276				1	1.0383
	1.05807	0.938829	1.07248	0.877292	0.997826	0.98445	1.6681	0.954403		1	0.986595
	0.865094	0.883249	1.11216	0.871014	0.919939	1.25842	1.1095	1.18061		1	1.36794
	1.07486	0.907063	1.85797		1.80118
	0.686519	0.841794	0.989013	0.773992	0.89637	1.38582	1.20149	0.807444		1	1.54604
	0.952766	0.846048	0.792401	0.566859	0.786742	0.780443	1.05675	0.984999		1	0.991993
	0.844328	1.00911	1.02861	1.36166	0.792135	1.06543	0.790772	0.891065		1	1.34501
	0.891472	0.860662	0.565231	0.623983	0.589032	0.795431	0.809896	0.781486		1	1.3504
	1.07705	0.684324	0.941921	0.869714	1.04245	0.853818	0.788037	0.954736		1	0.81905
	0.836895	0.689935	0.813394	0.745375	0.675852	0.579171	0.918712	0.9414		1	0.85695
	1.08487	1.04266	1.30193	1.82767	1.34548	1.28843	0.992622	0.993744		1	0.957599
	0.921343	0.620741	0.892907	0.981118	0.582568	1.08651	0.764442	0.763969		1	1.86503
	0.893616	0.827303	0.988999	1.05185	0.967317	1.12283	0.998826	0.797831		1	1.16076
	0.805006	0.736723	0.752508	0.811569	0.919428	1.09149	0.664221	0.749473		1	1.18714
	0.852568	0.879993	0.806674	1.4466	0.718971	1.19485	0.798571	0.910346		1	1.66189
	0.864804	0.830454	0.833422	0.867187	0.690147	0.833287	0.95401	1.03071		1	1.20741
	0.712433	0.532026	1.26935		1.3246	1.63236	0.875964	0.959079		1	1.23234
	1.17836	1.18156	0.908193	0.970974	1.22201	1.19984	0.795148	0.848077		1	0.981857
	0.889435	0.650485	0.816475	1.0588	0.789215	0.792233	0.77051	0.85941		1	1.00382
	0.927004	1.10752	1.48926	0.887073	0.749907	1.06032	0.848812	1.02011		1	1.41394
	1.02222	0.957186	0.97794	1.12575	0.914857	1.16373	0.913837	0.766497		1	1.27204
	0.933733	0.631339	0.820728	0.625755	1.4123	1.0021	0.825687	0.798287		1	0.709552
	1.23074	1.09743	0.716004	0.845957	0.79615	1.13067	0.790285	1.19926		1	1.42017
	1.06799	0.679716	0.927082	0.862518	0.900491	1.28939	0.799472	0.982846		1	1.43187
	1.20662	1.17501	1.21005	1.02258	1.14014	1.07116	0.998155	0.944536		1	0.939503
	0.807656	0.759899	1.07365	0.886912	1.25765	1.49015	1.10152	1.18306		1	1.18487
	0.739263	0.765821	0.702384	0.676953	0.787614	0.956647	0.804742	1.19449		1	1.21461
	0.663036	0.82672	0.783316	0.880403	0.987948	1.08747	1.04203	1.22906		1	1.10074
	0.913623	1.08771	0.803494	0.872607	0.715906	1.13972	0.809744	0.989886		1	1.592
	0.974424	1.19341	1.02413	1.05775	0.959214	1.36624	0.966227	1.03893		1	1.42433
	1.34476	0.927662	1.12087	1.41261	0.891663	1.18497	0.844053	1.09955		1	1.32895
	1.16993	0.821489	1.16308	0.927279	0.881663	0.866379	0.977672	1.04008		1	0.982665
	0.9051	0.831774	0.949033	0.781921	1.04918	1.22196	1.46369	1.12676		1	1.16468
	1.04278	0.756642		1.30004	0.726089	0.807739	0.874491	0.894392		1	1.11245
	0.923305	0.792436	0.854872	0.912057	0.592856	0.99504	0.869261	1.30397		1	1.67838
	1.05932	0.641348	0.923085	0.664427	1.04915	0.990831	1.09167	1.01425		1	0.944414
	0.873139	1.08599	1.04478	0.907113	0.95507	0.98538	0.916117	0.958746		1	1.03174
	0.895147	0.637445	0.728108	1.16676	0.661125	1.07296	0.956706	0.975213		1	1.62293
	0.862194	0.531196	0.918092	0.813153	0.822809	0.978922	0.879426	0.831144		1	1.18973
	Log2-transformed						Log2-transformed
Fig. 1G
Days	PUT
0	0.521848	0.577075	1.01744	0.985274	0.720701	1.33106	1.28425	0.747922	0.833785	1.14554	1.00816	0.755403	0.959678	0.925426	0.899492	0.923618	0.760108	1.18994	1.02291	0.828483	0.419377	0.731636	1.17006	0.651092	0.860469	0.825821	0.921944	0.691045		0.974813	1.10594	1.086	0.695531	1.03942	1.1862	1.39626	0.632893	1.18026	0.787741	1.07371	0.908988	0.753721	0.989872	0.87926	0.762644	0.657413	1.60955	1.62167	0.725176
4-5	0.020114	0.319103	0.503337	0.58176	0.620299	0.882896	0.54832	0.678201	0.776149	0.626428	0.557594	0.469904	0.572736	0.613836	0.690391	0.455698	0.861812	0.500069	0.612759	0.545599	0.894433	0.903811
6-8	0.288167	0.513619	0.558689	0.64811		0.143505	0.217653	0.49558	0.274241		0.638525	0.772349	1.35793	0.724461	0.349236	0.390786	0.689727	1.20885	0.684248	0.673452						0.601283
9-16	0.579034	0.692575	0.926385	0.823496	0.771961	1.47565	0.66381	0.611896					0.90268
Fig. 1H
	Serum
	BL																	3d																	5d
ARG	1.15509	0.589805	0.578136	1.06187	0.866669	1.6659	0.966671	0.836161	1.70419	1.40074	0.350779	1.28523	0.70152		0.971716		0.865527	0.594896	0.323957	0.621408	0.821642	0.848959	0.46611	0.63386	1.09692	0.38991	0.484021	0.287613	0.876397	0.49526	0.399462	0.390943	0.341799	0.855849	0.608641	0.957679	0.582509	0.89531	0.594612	0.706021	0.734185	0.641791	0.509865	0.547457		0.773714	0.852966	0.201121	0.615999
MET	1.03859	0.609079	0.733981	0.992314	0.952322	1.79121	0.760487	0.759311	1.67822	1.18691	0.353824	1.16961	0.812215		1.13081		1.03111	1.0208	0.342279	0.753554	1.13378	1.04196	0.778848	0.9851	1.44758	0.794324	0.896616	0.667606	1.62024	0.943645	0.826087	0.835573	0.602177	1.29395	0.813798	1.33835	0.963447	1.31076	1.00367	0.974129	1.43301	1.00594	0.881961	1.04944		1.14896	1.2808	0.379253	1.03751
SAM				1.1413			0.422958	0.929711			0.985819		1.07526		1.08769		1.35727		0.625763			1.0881		1.51393	0.84775		0.520719	1.48726	1.92805	0.698416	1.10502	1.45137	0.708196		0.588543			0.931052	0.971325	0.758429	0.804563	0.883948	0.998688			0.299615	1.04281	0.540995	0.619606
ORN	0.990565	0.43661	0.864914	0.972155	0.971774	1.87217	1.00839	0.802883	1.45035	0.802763	0.290683	1.09687	0.481494	2.12699	0.860559		0.970827	1.00823	0.366196	0.538864	0.90384	0.831991	0.458499	0.74046	1.1373	0.61743	0.792344	0.500793	1.21733	0.763406	0.380833	0.580328	0.374098	0.985097	0.823032	0.986318	0.663149	0.682213	0.685644	0.653499	0.839311	0.744574	0.532468	0.671059		0.798391	1.15599	0.387567	0.556912
PUT	0.882522	0.679703	0.684721	0.946115	1.18515		1.12407	1.17716	1.92919	0.794373	0.20929	1.12492	0.96337		1.20612		1.0933	0.93666	1.1393	0.85258	1.08665	1.02221	0.033421	0.800782	0.906992	0.803141	1.20041	0.311507	1.56252	0.877559	0.094452	0.713312	0.091598	1.19508	0.76894	1.46391	0.518387	1.04337	1.01178	0.85651	0.924222	0.757872	0.864135	0.9602		0.771084	0.844167	0.089156	1.04275
SPD	1.18998	0.819284	0.831607	0.802007	1.17588		0.864338	1.62398	1.46918	0.732073	0.755505	0.795993	0.983862		1.14021		0.816104	1.79658	0.889202	0.882727	1.5315	1.65235	0.449601	1.20527	1.81831	1.51359	1.75027	2.44622	2.89829	1.35967	2.27235	1.31591	0.274062	2.2369	1.33673	1.95494	0.81924	1.71768	1.55177	0.743882	1.85016	1.16265	1.33164	1.58109		1.17911	1.31988	1.00114	1.37692
	PBMCs
	BL										3d													5d							3d RF												7d RF
ARG	1.46593	1.01602	1.38186	1	1.05111	0.822197	0.899267	0.82101	0.931696	0.610918	0.565542	0.6313	0.644725	0.652327	0.727351	0.546199	1.13242	0.578167	0.563221	0.576433	0.643928	0.90114	0.423935	1.18593	0.85687	1.60097	1.01086	0.794988	1.08791	1.39273	1.03993	0.56369	1.25476	1.18402	1.33183	0.958452	0.779919	0.911301	0.754	0.884792	0.757955	0.760771	1.37983	1.04482	1.19788	1.07821	1.05913	1.25533	1.28105
MET	1.59602	0.99347	1.42991	1.13967	1.09933	0.934644	0.730012	0.756613	0.758605	0.561729	0.330713	0.483619	0.473394	0.358669	0.487065	0.269595	1.31777	0.415542	0.275774	0.248593	0.378292	0.888402	0.203208	1.28915	0.677557	1.33911	0.776917	0.616197	1.04838	1.17151	1.21456	0.599563	1.43841	1.30166	1.43559	0.96409	0.730648	0.957392	0.727209	0.96497	0.703298	0.717593	1.36965	1.23799	1.17227	1.3362	0.845596	1.35338	1.2086
SAM	1.05535	0.85284	0.962072	0.719779	0.945797	1.10772	1.05686	0.815452	1.53517	0.948964	0.822159	0.82381	1.18572	1.01052	1.23222	0.957651	0.984722	1.06233	1.00476	1.21725	1.38651	0.82797	1.05652	0.987827	1.19518	1.43119	1.02224	1.07374	1.10846	1.43476	0.732565	0.418129	0.674992	0.752904	0.934665	0.676299	0.839952	0.947645	0.818835	0.689676	0.943843	0.733162	1.07717	0.462279	1.2872	0.519964	0.873241	0.844555	0.631072
ORN	1.65589	0.691165	0.974658	1.71522	0.661372	0.202716	0.967577	1.14069	1.14404	0.846671	0.403943	0.727751	1.26348	0.640669	0.870215	0.432655	1.04043	0.780929	0.535909	1.17227	1.34614	1.35666	1.07934	1.26427		0.740555	0.595487	1.15783	1.14138	1.26824	0.697174	0.156131	0.398565	1.08116	0.236498	0.424658	0.716848	1.01903	0.887494	0.631366	0.703093	0.505163	1.92853	0.518867	1.05242	1.88782	0.378682	0.372733	0.297657
PUT	0.975867	0.818334	0.979536	1.03964	0.83049	1.03059	1.05032	0.954596	1.35006	0.970576	0.904656	1.26039	1.16839	1.10256	1.27591	0.808499	1.13138	1.18268	0.831362	1.02296	1.13299	1.08095	1.21386	1.04856	1.13426	1.25103	0.882942	0.935653	0.938687	1.40328	0.829795	0.444602	0.568125	0.915845	1.06584	1.08375	0.89686	1.07536	1.23129	0.675717	0.909064	0.921592	0.836181	0.562392	1.14827	0.601182	1.11508	0.553179	0.62513
SPD	0.963803	0.494262	1.20245	1.4338	0.493855	0.831418		1.59543	1.30082	0.684157	1.40349	1.82	0.566944	0.807127	1.07802	0.254716		1.30232	0.934348	1.03885	1.21053	2.82344	1.3179	1.99134	1.08254	1.76141	1.34959	1.1769	1.19512	1.96183	1.1619	0.487733	0.757018	1.79062	1.52603		0.594516	1.22211	1.2699	0.410351	1.11737	0.590794	0.595282	1.7598	2.35754	0.813988	0.547301	0.352344	1.27641
SPM	1.66014	0.376639	1.00616	1.22835	0.220442	0.923924	2.09703	1.10532	0.95558	0.426401	0.75513	1.34862	0.92627	0.850694	1.20815	0.345937		1.89014	1.66867	1.36551	1.31117	1.97918	0.740865	1.26448	0.911302	0.993105	1.10407	1.22226	1.29606	1.91624	0.465178	0.305815	0.298101	1.18076	1.42792	1.00906	0.460961	0.682659	0.985107	0.487327	1.06616	0.567364	0.545347	0.948017	2.28479	0.170762	0.308027	0.415918	0.990519
[truncated: 137 more columns]
