# Supplementary material for: Spermidine is essential for fasting-mediated autophagy and longevity
Source: Nat Cell Biol. 2024 Aug 8;26(9):1571–84. doi: 10.1038/s41556-024-01468-x (PMC11392816; doi:10.1038/s41556-024-01468-x)
Supplement: Supplementary file 12 — Numerical Source Data. [file 41556_2024_1468_MOESM12_ESM.xlsx]

## Sheet: Fig. 2
Additional notes for statistical analyses in italic next to the data sets.
Fig. 2A
	WT						WT+SPD						∆spe1						∆spe1+SPD
CTL	0.99058	1.17967	0.884968	0.956865	0.994662	0.993259	2.22575	2.05051	2.31782	2.32611	2.12537	2.16497	0.00176932	0.00186703	0.00077163	0.00090715	0.00070466	0.0001673	1.90552	1.7668	2.22294	1.90283	2.01343	1.96801
-N	1.4043	1.35942	1.37139	1.3047	1.63873	1.67483	2.41017	2.67532	2.02999	2.76521	2.62875	2.46999	0.00044989	0.00010591	0.000498	0.00040203	0.00039478	0.00064012	2.34063	2.24393	2.59374	2.13406	2.18022	2.27761
Fig. 2B
PRIDE partner repository (https://www.ebi.ac.uk/pride/): dataset identifier PXD035909.
Fig. 2C
PRIDE partner repository (https://www.ebi.ac.uk/pride/): dataset identifier PXD035909.
Fig. 2D
	WT				∆spe1
	log2(FC)	-log10(P value)			log2(FC)	-log10(P value)
Histidine	-1.5111	12.742		Glutamine	-3.4502	11.278
Alanine	-2.2428	12.259		2-Isopropylmalic acid	4.1964	11.111
Phenylalanine	-1.9342	11.27		Trehalose	1.9726	7.0009
Citric acid	1.1414	11.27		Trimethylamine	-0.78969	7.0009
Tryptophan	-3.8803	11.06		Fumaric acid	2.2538	6.3927
Glutamine	-3.6798	10.504		Uridine diphosphate glucose	1.0824	6.3927
2-Isopropylmalic acid	2.3852	10.008		Peak at 1.07 ppm	1.0515	6.3927
gamma-Aminobutyric acid	-0.68894	8.953		Valine	-0.61543	6.3927
Lactic acid	-0.66723	8.8632		Cystathionine	-1.4821	6.3814
Valine	-0.77689	8.7896		Glutamic acid	-0.79391	6.3814
Uracil	-2.7577	8.5778		Citric acid	0.64352	6.3414
Tyrosine	-2.1642	8.5778		Hydroxyisocaproic acid	0.7777	6.2256
Trehalose	1.3831	8.5049		gamma-Aminobutyric acid	0.72267	6.2256
Uridine diphosphate-N-acetylglucosamine	-1.5183	8.3816		Glutathione	-0.65433	6.0982
Orotidine	-2.8206	8.2784		Succinic acid	-0.79136	6.0674
Peak at 3.239 ppm	-0.84172	8.2391		Tryptophan	-2.1852	5.456
Peak at 3.251 ppm	-0.97351	8.2012		Phosphorylcholine	0.79965	5.2862
Glutathione	-0.81201	7.8881		Peak at 1.10 ppm (methyl keto acid)	1.1517	5.27
Glycerol	1.6509	7.751		Aspartic acid	0.59208	5.0982
Dimethylglycine	-1.1878	7.7076		Histidine	-0.39622	4.7781
ADP	-0.72853	7.6963		Ornithine	-0.73535	4.643
Ornithine	-1.0564	7.6489		Uracil	-2.3106	4.5748
Leucine	-0.86167	7.4131		Glycine	-0.60173	4.5119
AXP	-0.42171	6.6688		2-Hydroxy-3-methylbutyric acid	0.92772	4.3167
Succinic acid	0.62593	6.5698		Phenylalanine	-0.78155	4.1988
Lysine	0.60442	6.4896		Dimethylglycine	-0.7747	4.0292
Acetic acid	-0.82955	6.4564		Asparagine	-1.2002	3.9692
Peak at 1.10 ppm	1.2261	6.3332		Tyrosine	-0.80811	3.8686
Peak at 8.257 ppm	2.9621	6.3062		NAD	0.33258	3.8487
Fumaric acid	1.9937	6.1441		Alanine	0.60932	3.6326
Isoleucine	-0.59701	6.1441		Uridine diphosphate-N-acetylglucosamine	-0.63859	3.615
NAD	0.446	6.1175		Choline	-0.50307	3.615
Propylene glycol	-1.0384	5.433		Peak at 3.10 ppm	-1.2108	3.2541
Arginine	-0.44817	5.2662		Glycerol	-0.67408	3.2207
Peak at 8.205 ppm	0.3545	5.004		Acetic acid	-0.25008	3.0506
Glutamic acid	-0.30686	5.004		Glycerophosphocholine	0.86932	3.0422
Glycine	-0.26492	4.7611		Uridine 5'-diphosphate	0.52132	2.9136
GXP	-0.87055	4.7023		Arginine	-0.45649	2.8573
Formic acid	1.4136	4.5435		Lactic acid	-0.28359	2.5622
Asparagine	-0.82521	4.5346		Peak at 8.205 ppm	0.2421	2.4727
Aspartic acid	0.35926	4.1629		Uridine 5'-monophosphate	-0.59198	2.3294
Cystathionine	0.48237	3.3909		Leucine	-0.26674	2.1536
Nicotinamide ribotide (NMN)	2.1141	3.0124		AXP	0.1223	1.4552
Uridine diphosphate glucose	-0.26629	2.6231		Isoleucine	-0.23321	1.401
Peak at 1.07 ppm	0.4124	2.3977		Formic acid	-0.81732	1.3711
Peak at 1.30 ppm	-0.2625	2.3817		ADP	0.25143	1.3491
Hydroxyisocaproic acid	-0.24468	2.3057		Orotidine	-1.1316	1.3386
Trimethylamine	-0.30932	2.2599		Lysine	-0.29654	1.2944
2-Hydroxy-3-methylbutyric acid	0.42082	2.0722		Peak at 3.251 ppm	-0.22416	1.0798
Peak at 3.10 ppm	-0.22145	1.8551		Peak at 3.239 ppm	0.5402	0.95242
Phosphorylcholine	0.12912	1.7774		Propylene glycol	0.062705	0.95069
Choline	-0.16631	1.5341		Nicotinamide ribotide (NMN)	0.72167	0.90554
2-Furoic acid	-2.5352	1.1087		Peak at 8.245 ppm	-0.69847	0.89558
Peak at 8.245 ppm	0.90988	0.90401		Peak at 1.30 ppm	0.080191	0.66384
Uridine 5'-diphosphate	-0.056645	0.27139		2-Furoic acid	0.78749	0.31337
Uridine 5'-monophosphate	0.067863	0.1841		GXP	-0.032636	0.087117
3-Hydroxybutyric acid	-0.038767	0.16457		3-Hydroxybutyric acid	0.020097	0.055195
Adenosine monophosphate	-0.014231	0.010718		Adenosine monophosphate	-0.049242	0.033418
Glycerophosphocholine	-0.0008456	0.0053284		Peak at 8.257 ppm (s)	-0.019696	0.033418
Fig. 2E
	2-Hydroxy-3-methylbutyric acid	2-Isopropylmalic acid	Hydroxyisocaproic acid	Leucine	Isoleucine	Valine	1.073_yeast	1.097_yeast	Propylene glycol	3-Hydroxybutyric acid	1.30_yeast	Lactic acid	Alanine	Arginine	Acetic acid	gamma-Aminobutyric acid	Glutamic acid	Succinic acid	Glutamine	Citric acid	Methionine	Cystathionine	Aspartic acid	Asparagine	Trimethylamine	Dimethylglycine	Glutathione	Lysine	Ornithine	3.09_yeast	Choline	Phosphorylcholine	Glycerophosphocholine	3.203_yeast	3.231_yeast	Taurine	myo-Inositol	Glycine	Glycerol	Serine	Threonine	Trehalose	Glucose	Galactose	Sugars	UDP-N-acetylglucosamine	Orotidine monophosphate	UDP-glucose	Guanosines
WT	0.423708	2.37511	5.99888	10.7598	22.3178	22.4087	2.43932	0.524276	1.41625	27.5938	1.94433	36.1674	273.824	7.77319	199.926	3.3755	64.7178	9.93517	28.2622	4.47725	0.623564	3.49031	8.25406	0.84031	0.657707	3.11291	5.68138	18.35	18.7996	1.56043	16.7855	19.5044	108.317	23.9172	108.317	2.90443	3.71641	131.458	17.4283	12.9168	21.2754	1.60558	62.778	0.568321	0.809117	3.89493	0.486819	3.17091	0.865609
	0.57242	2.92504	8.14415	10.6131	23.3647	22.9342	3.17236	0.709726	1.65203	35.2646	2.54311	38.4066	288.47	7.79977	277.454	3.71969	76.2059	11.1405	31.0013	5.59806	0.598086	2.93707	7.43535	0.918239	0.746897	3.03437	6.24771	17.1092	19.8834	1.65236	3.89562	16.6337	116.59	7.85851	116.59	1.38446	1.66739	142.052	21.6522	13.5337	22.8138	1.38583	103.282	0.681751	1.27484	4.46499	0.874116	2.9691	0.944024
	0.418393	3.47135	7.33188	9.59116	19.3671	19.0013	2.75468	0.374755	1.49496	31.8336	1.86426	34.9461	207.209	7.19263	218.701	3.1374	73.8012	15.4407	30.2652	4.76116	0.546861	3.202	9.48875	0.821835	0.663522	2.91217	5.80689	16.1653	16.0071	1.43736	8.41743	13.9913	104.109	12.5937	104.109	1.70792	1.8347	138.278	28.4003	11.6276	20.2146	1.45477	131.658	1.07539	1.50752	3.55297	0.698258	3.17714	0.836545
	0.475149	3.60115	7.18284	10.3044	19.9861	19.754	2.66673	0.398159	1.49668	30.6644	1.92088	34.3917	216.926	7.42735	206.537	3.21401	72.5466	13.8788	27.2984	4.42167	0.533486	3.48414	8.88748	0.770438	0.597695	3.32313	5.97196	17.1728	17.2151	1.44123	7.66368	15.2974	108.628	11.9216	108.628	2.86989	3.07852	130.956	22.243	11.9636	19.7491	1.53755	128.548	1.12612	1.51455	3.46139	0.746932	2.80661	0.806917
	0.588683	3.6504	8.0312	10.6727	21.9711	21.4899	2.79614	0.497453	1.60984	33.3958	2.14088	36.5803	250.878	7.72876	231.625	3.74376	79.5279	13.2579	29.2673	5.35006	0.601441	3.50317	8.57045	0.888539	0.729843	2.92969	5.7757	17.1445	18.6367	1.55913	3.55211	16.8293	110.87	7.31116	110.87	1.45587	1.80073	135.013	23.6363	12.6952	21.3629	1.39895	131.637	1.01969	1.47477	4.26551	0.760581	3.10522	0.942895
	0.51767	3.46848	7.11075	11.3745	22.2857	21.9378	2.57125	0.535063	1.54911	32.5884	2.05748	36.3038	240.374	7.96875	221.764	3.80716	75.7842	13.3367	29.5797	4.24002	0.585714	3.42214	8.60208	0.927705	0.77677	3.16581	6.55588	18.298	19.3331	1.54481	15.1625	17.2004	113.751	20.6607	113.751	3.35637	3.49801	131.541	24.7545	12.3863	20.7407	1.67817	119.526	0.942551	1.33287	3.81959	0.814685	3.40823	0.79467
WT -N	0.445665	22.8643	16.6514	3.67067	8.25075	8.34848	12.4999	0.852539	2.0618	39.7258	1.47896	23.7094	56.1512	2.98615	294.999	1.57053	44.7819	22.8279	1.63509	14.4584	0.97768	3.44557	8.65078	0.762238	0.632916	1.5387	4.95519	46.5808	9.96231	1.25295	4.27653	11.4841	98.7056	7.59532	98.7056	2.01968	3.70602	103.835	76.3539	5.53895	8.82409	2.13213	253.229	2.65723	3.01369	1.60483	0.0732236	3.62293	0.705304
	0.504898	26.3648	20.245	3.85429	7.97378	7.66503	11.7675	0.815285	1.9471	52.6469	1.53641	25.3893	51.9779	3.03271	310.501	1.71736	45.7828	23.8634	2.2473	15.5444	0.645584	3.70872	8.46712	0.863842	0.675313	1.27448	5.23768	42.2665	9.69727	1.40077	4.86921	12.0204	99.5263	8.1827	99.5263	2.36087	4.0551	105.873	89.9449	5.67948	9.63824	2.29356	294.51	4.19621	3.17825	2.09944	0.163717	4.15023	0.693113
	0.474182	27.1071	19.9888	3.78694	8.62116	8.62614	11.9709	1.02517	1.89194	43.2714	1.58703	24.8851	55.9392	3.14067	301.028	2.04031	47.8629	25.0325	1.92681	15.2058	1.06797	3.03707	8.86235	0.778889	0.610717	1.46438	5.09533	36.6918	8.34288	1.32448	4.25644	12.2074	105.201	7.53126	105.201	2.39966	4.6638	115.41	92.0903	6.45465	9.39448	2.28616	316.375	4.8312	3.75208	1.75905	0.266551	4.27916	0.78902
	0.520827	24.6822	18.6075	4.15222	8.56332	8.30837	11.2745	0.980057	1.97444	40.9356	1.65252	26.1531	51.5983	3.02931	316.997	2.63865	47.3252	25.8073	1.96542	3.49677	0.960345	3.24456	8.27953	0.780827	0.649884	1.31028	5.31089	34.4491	8.40204	1.39392	3.90552	13.6354	109.378	6.80583	109.378	2.3791	5.87645	101.838	84.517	6.19724	9.26747	2.53126	349.753	3.15675	3.84556	1.6506	0.166716	4.42398	0.610658
	0.508696	23.8628	17.4253	3.93647	8.05358	8.01279	11.3086	1.04677	1.81885	37.8832	1.58001	25.2977	48.7808	2.66934	302.164	2.16349	45.3875	24.803	1.84727	14.4388	1.03185	3.51892	8.33029	0.690763	0.544864	1.25128	5.00526	32.9789	8.19148	1.37213	3.75382	13.7992	104.969	6.74515	104.969	2.39325	6.28628	98.5872	77.9611	5.70557	9.00806	2.59057	330.835	3.27787	3.59529	1.61571	0.147255	4.25056	0.639566
	0.476812	26.2237	20.1489	3.88129	8.27426	8.11107	12.4589	1.14017	1.86605	39.8843	1.61685	25.383	51.0376	2.8868	343.286	2.36986	48.571	27.687	1.78022	16.0252	1.03468	3.06601	8.50968	0.739023	0.587408	1.21619	5.49855	35.3003	8.67885	1.37125	4.09527	12.8439	115.032	7.16828	115.032	2.53574	6.37654	109.049	94.9874	6.10109	9.35767	2.73258	363.177	3.74016	3.78222	2.08678	0.10029	4.30036	0.617132
WT+SPD	0.554957	2.71065	6.97964	10.2565	22.1437	22.1079	3.18824	0.639258	1.63164	35.1252	2.22053	35.4385	285.411	7.59395	252.185	3.77116	70.7822	11.2678	27.2144	6.56921	0.51434	3.51508	7.08863	0.945233	0.730163	3.50539	6.29137	17.6355	20.8654	1.78669	4.48233	17.4284	113.535	8.37545	113.535	1.57614	1.83042	136.534	18.6603	12.7892	21.1814	1.42516	91.5444	0.654117	1.05086	4.12303	0.701999	2.89749	0.906358
	0.638076	2.56277	7.61448	10.9572	24.3131	23.9258	3.39249	0.76604	1.71839	37.145	2.63982	38.5721	312.544	7.8603	301.489	4.05302	78.5755	12.8715	33.0647	6.81798	0.474738	2.89652	7.26502	0.969874	0.795351	3.64516	7.42492	17.5652	22.2164	1.76136	4.04763	18.7317	123.092	8.00342	123.092	1.6275	1.73068	151.393	22.9143	13.5664	23.5999	1.55405	103.548	0.351671	1.09907	4.41652	0.82489	3.48517	1.00112
	0.495876	3.39906	7.23983	10.4435	22.7289	22.3333	2.60563	0.434181	1.60895	38.5268	2.05055	44.0645	250.852	7.65315	234.376	3.92921	83.6255	19.0343	35.7537	6.26564	0.48694	3.20957	11.3771	0.983763	0.815561	3.19558	6.54391	15.1916	17.6632	1.34178	4.82715	15.8868	119.172	8.77052	119.172	1.81778	1.87863	168.151	30.3328	12.942	24.5637	1.31001	153.183	0.972009	1.53483	3.94392	0.898249	3.59736	0.869585
	0.547629	3.09509	7.35631	10.2454	22.4678	22.2322	2.91591	0.52505	1.53957	35.1341	2.11607	38.6991	262.401	7.4864	242.688	3.90983	80.9641	12.7598	34.3313	6.01534	0.540796	3.07177	8.38568	0.970053	0.781853	3.11388	6.34811	16.8055	22.0518	1.71622	6.58099	17.8763	115.941	10.9835	115.941	1.7073	1.64593	144.004	23.1702	12.6874	22.2286	1.45916	151.162	0.880969	1.63897	3.76862	0.935569	2.92263	0.890354
	0.555421	2.78734	6.58764	11.0221	22.3844	22.0658	2.45751	0.526546	1.51513	36.1369	1.95874	39.9963	235.128	7.47209	185.122	4.80467	85.4491	17.4882	34.1646	6.32045	0.493468	3.63843	10.534	1.0631	0.863194	3.13485	6.49119	17.084	19.2376	1.75374	6.61194	17.3363	117.684	10.9359	117.684	1.25541	1.66265	148.405	24.663	12.2266	22.2465	1.3823	142.224	0.606798	1.39755	3.29644	0.996204	2.93928	0.981115
	0.516455	2.76892	4.82141	12.4076	22.7673	22.3834	1.66509	0.477115	1.46059	30.515	1.75146	38.897	204.773	7.99183	144.999	10.8812	70.5794	17.7979	31.6427	4.03059	0.771602	3.68422	10.4978	0.931522	0.742593	3.57817	7.55047	22.3638	20.2048	1.64564	40.4004	19.3304	110.453	50.2634	110.453	3.9912	4.88484	134.708	22.8409	11.8564	20.4389	1.75179	108.756	0.958588	1.24576	2.90029	0.937667	3.88055	0.609423
WT-N+SPD	0.558474	22.6676	16.7522	4.0946	8.48467	8.324	12.5547	0.879449	2.00503	46.2249	1.52615	26.4587	57.0352	2.39437	310.833	1.55598	45.3155	22.5921	1.87196	14.5473	0.813983	2.89244	8.26482	0.839948	0.660615	1.57031	6.59061	40.6657	8.81426	1.43434	4.52339	13.2274	112.284	7.13778	112.284	2.59805	5.48152	107.994	84.1481	5.70772	9.94806	2.69955	302.306	9.1205	3.18142	2.0314	0.0332599	3.79556	0.631066
	0.48508	25.269	19.0076	3.90918	8.51159	8.37879	13.1243	0.925926	2.08188	45.3317	1.57654	24.9158	57.2405	2.30565	330.935	1.51322	47.5481	23.7424	1.95778	15.5158	0.94962	3.33745	8.63159	0.724219	0.595154	1.47783	6.68598	42.3005	8.80562	1.41928	4.56226	12.8535	118.737	7.27688	118.737	2.75321	4.7328	116.579	97.2666	5.88124	8.85962	2.60049	307.514	6.06721	3.30104	2.01492	0.196807	3.78868	0.567891
	0.398257	27.7497	19.3688	4.3673	9.52782	9.38715	10.4755	0.992471	1.70736	49.2832	1.38345	25.8765	59.8152	3.22433	231.069	1.57814	45.9926	19.8474	1.618	12.2533	0.724673	3.22991	8.68322	0.826322	0.649291	1.98724	5.37909	35.6346	6.54309	1.1305	5.53608	12.4128	102.27	8.65243	102.27	2.62599	4.68461	122.481	90.3533	6.94836	9.07886	2.20025	291.171	3.69736	3.43207	1.67716	0.180223	3.55262	0.644866
	0.531912	25.9615	19.6431	4.62079	9.66575	9.63479	11.8363	1.04107	1.82325	46.441	1.65984	21.6531	57.1962	2.46455	342.663	1.63322	49.5264	25.7083	1.97254	16.1237	0.99888	3.81047	8.52186	0.853683	0.689425	1.59075	6.66348	34.3403	7.54248	1.55317	5.59958	14.0096	122.783	8.4173	122.783	3.18869	7.02578	121.257	103.036	6.40429	9.48108	2.86048	374.959	6.5756	3.79519	1.7104	0.101086	4.44662	0.779376
	0.485905	26.8699	20.4559	4.57343	9.36268	9.20245	11.7618	1.03714	2.05493	47.9155	1.677	26.1632	56.1812	2.51806	343.335	1.65547	49.804	25.6486	2.00901	16.2233	1.15683	3.43248	8.54863	0.883589	0.709362	1.48803	6.5015	34.4106	7.84251	1.38215	5.66606	13.5465	125.295	8.4582	125.295	2.49982	6.81162	129.326	112.793	6.20902	9.98917	2.61263	366.902	4.59712	4.35017	1.91369	0.0175175	4.13491	0.66506
	0.50886	26.026	19.9452	4.5407	9.59957	9.18613	11.4237	1.07968	2.04356	46.7599	1.77713	27.0569	56.0481	2.58874	350.779	1.71047	49.5794	26.7871	2.04724	15.4894	0.972789	3.46944	8.37531	0.952128	0.780158	1.49087	6.48589	34.479	8.25984	1.17247	6.15838	13.4504	125.583	9.17706	125.583	3.01124	6.76069	122.442	104.666	6.37459	9.42185	2.79974	384.342	5.17874	4.27441	2.0485	0.0115537	4.39281	0.524233
∆spe1	0.22347	2.6506	2.23887	37.0758	16.9687	17.0121	2.22921	0.247697	1.52812	31.6941	2.32541	40.4389	62.7552	22.4956	263.286	1.41763	92.3943	24.2591	74.3462	9.83484	0.479938	10.3365	7.5159	0.783312	0.672846	6.48367	10.3777	72.3882	27.5371	2.34189	4.37749	38.4267	79.6554	8.56603	79.6554	2.25593	2.94796	135.131	98.6603	11.3103	10.1855	1.27436	63.9424	2.63192	0.733059	4.87978	0.214674	0.607934	0.614976
	0.176685	2.48788	2.28151	37.9138	15.9616	15.8027	2.47967	0.360743	1.39911	30.5825	2.19608	42.8093	67.5411	23.7113	267.965	1.41988	93.9892	17.5449	70.7432	14.4697	3.96949	11.3475	7.66623	1.20573	1.00587	6.96543	11.2099	86.5861	24.5558	4.01252	5.16802	39.4486	81.8294	8.051	81.8294	1.00347	2.60792	147.762	100.064	10.43	10.3752	1.01651	80.0557	1.39744	0.837395	4.14205	0.0200252	0.567317	0.296282
	0.188224	2.5974	2.30356	34.1375	14.3662	14.1837	2.3227	0.267029	1.08188	34.9531	1.83261	42.691	65.4673	24.1068	255.8	1.3969	100.997	18.236	80.4704	14.7036	4.12298	9.59171	7.73065	1.17761	1.00149	7.55731	11.3556	87.9249	23.568	3.2456	4.43642	36.7734	80.3007	7.0594	80.3007	1.38892	2.449	142.923	101.066	10.1408	10.7497	1.28025	131.241	1.12115	1.41866	3.65418	0	1.00202	0.335243
	0.227064	3.28631	2.75932	26.8281	12.0675	12.1127	2.40397	0.282109	1.37007	34.2224	2.63238	35.0702	55.6565	17.4581	243.077	2.06004	100.614	25.5709	61.3079	11.3805	0.808178	15.9288	8.03985	0.889279	0.7113	6.11497	10.3713	45.403	29.3046	1.98466	3.62099	14.269	50.8903	6.78533	50.8903	1.73193	2.8601	115.813	86.607	11.2644	10.2745	1.60879	98.2601	1.43135	1.14031	7.45867	0.282287	1.22227	0.39931
	0.232178	2.59128	2.72004	26.8796	12.3191	12.2711	2.4161	0.299691	1.21643	33.2794	2.56497	36.0572	56.0929	18.3976	245.255	1.89424	102.377	25.0448	62.9186	11.7462	2.42874	15.6492	8.10856	1.2444	1.05041	6.24619	10.5931	52.4372	28.9444	1.9379	4.00855	13.5818	47.5709	7.34982	47.5709	1.61748	2.91459	121.971	92.0811	10.9994	10.0486	1.47467	99.3134	1.91963	1.06239	6.50399	0.0855818	1.27974	0.381455
	0.216944	3.12408	2.39613	24.5679	11.9284	11.967	2.06684	0.209467	1.15152	35.3294	2.74518	33.7088	56.3101	17.5572	213.03	2.01088	97.2257	25.5225	62.8228	11.4618	0.802662	15.5825	7.64334	1.12855	0.906186	5.88728	9.48014	49.7817	28.8187	1.92752	3.63428	13.2352	46.8	6.59495	46.8	2.00837	2.91689	109.403	73.9582	11.044	9.84914	1.52123	94.9601	3.24303	1.15461	7.14291	0.238448	1.22127	0.4089
∆spe1-N	0.283229	25.3194	18.6332	3.35337	9.57258	8.95724	7.16004	0.755723	1.12963	42.8493	1.62397	39.4566	109.003	18.8654	148.703	6.14564	57.0808	16.4296	5.37402	27.2474	1.15135	3.0506	10.9551	0.856755	0.692543	1.64084	6.58211	60.7701	13.9667	1.31427	4.47477	19.9576	89.4518	8.13798	89.4518	1.72982	3.55829	125.391	97.5991	8.64108	11.1792	1.50262	150.694	5.85711	2.00054	2.67256	0.0965386	2.43504	0.379647
	0.28492	17.1803	12.5135	2.89381	8.81459	8.23765	6.20687	0.778538	1.19516	41.7306	1.89993	41.5968	107.24	19.7499	192.244	4.72014	60.3553	15.0098	5.67846	31.8384	1.1315	3.40913	9.79277	0.881893	0.716361	1.87411	7.58692	69.7429	15.0737	1.21042	3.25247	16.0151	68.7715	6.45904	68.7715	2.6998	3.83826	125.562	87.4619	8.32043	11.3972	1.55829	192.818	10.6754	2.0255	3.55977	0.0584546	1.78132	0.330486
	0.302899	18.4736	12.8405	2.71625	7.76834	7.49566	6.41799	0.64327	1.26329	44.2014	1.79245	34.7814	104.055	17.4498	143.536	5.2099	52.1408	12.7005	5.09406	4.20178	1.121	3.47321	9.68175	1.03813	0.842154	2.08337	6.6238	58.1351	12.8543	1.41591	3.68437	17.5221	67.4572	6.88905	67.4572	2.58214	3.90589	115.366	74.0999	7.95268	10.0385	1.50496	150.465	8.67307	1.66154	3.12377	0	1.90358	0.33168
	0.38092	25.0239	18.2129	3.43767	8.26553	7.87331	7.75725	0.746874	1.25645	42.8225	1.65636	31.4876	83.2976	11.0457	143.634	6.46336	46.9222	14.331	3.35913	31.9868	8.0576	3.56571	9.58948	0.83609	0.659222	1.88709	7.42067	34.1273	11.1613	1.22293	4.89479	25.4561	116.666	8.16497	116.666	2.51006	3.69169	108.105	83.5555	9.85895	8.62489	1.9102	186.396	9.73895	2.36999	3.24291	0.115421	3.03228	0.239942
	0.350147	25.7881	19.3608	3.43334	8.61178	8.14939	8.1184	0.751712	1.43311	47.4019	1.69456	33.7136	87.3936	11.5001	146.654	6.9668	50.6349	14.8719	3.43497	34.3494	1.45764	3.81369	9.90353	1.07298	0.869211	1.64834	7.98579	36.6861	11.4914	1.20016	5.03016	25.4256	117.352	8.25617	117.352	2.18625	3.28177	115.313	91.9709	9.83412	8.95573	1.75478	186.109	5.73601	2.00893	3.5361	0.0240552	2.71251	0.299897
	0.496519	26.8858	20.051	3.55485	8.7775	7.93987	8.26764	0.840347	1.38367	50.0593	1.59097	32.8461	87.592	11.4569	159.78	7.04944	51.9512	14.3852	3.88896	34.4998	1.45456	4.95528	9.69573	1.2823	1.0018	1.77416	7.97957	37.9412	12.3524	1.83355	5.69771	26.9081	119.758	9.60277	119.758	1.27964	2.7695	114.662	89.3664	9.50719	9.07045	1.67022	195.118	5.29681	2.10148	3.36504	0.0709701	2.70942	0.315156
∆spe1+SPD	0.476203	3.28839	6.95462	9.43334	20.9828	20.1748	4.47352	0.594776	2.41995	85.8179	3.2658	31.9593	254.196	7.4977	305.707	2.70377	62.53	8.64163	31.2967	3.77979	0.611855	3.81426	5.95292	1.58637	1.34073	4.94858	7.79984	20.0118	20.3491	1.42255	8.37071	18.8749	101.403	12.9424	101.403	1.50248	1.92002	114.503	20.3296	11.9514	17.4363	1.57349	80.654	0.874392	1.30836	3.67611	0.739503	2.83261	0.902213
	0.589535	2.39365	6.9758	10.7358	22.6462	22.2502	3.40411	0.560824	1.87911	44.1951	2.46551	34.4395	273.602	8.49833	261.568	3.44703	70.4356	9.20553	34.8038	4.47745	0.539945	3.3848	6.94349	1.04239	0.838843	4.77639	8.58292	21.6555	22.1883	1.59581	10.3887	18.0726	115.969	15.3127	115.969	1.70641	1.87772	137.263	24.204	13.1905	20.0193	1.63959	102.078	0.629382	1.01408	3.86973	0.629922	2.85504	1.10782
	0.534807	3.58832	7.44389	10.0465	21.6892	21.2742	3.25582	0.579123	2.07251	49.167	2.16261	38.3625	249.426	8.04027	251.966	3.76329	74.7048	11.2638	35.6582	4.43982	0.705243	3.92854	8.14581	1.35736	1.10542	3.84257	7.34256	18.3734	22.4855	2.18279	12.415	17.4869	111.598	18.4065	111.598	1.47999	1.7419	143.545	24.3169	12.6859	20.1562	1.45687	146.332	0.476248	1.50316	3.30568	0.54056	2.4478	0.717686
	0.551538	3.18363	6.25085	11.2335	22.1246	21.58	2.54138	0.48784	1.71507	40.2527	2.12868	35.1449	222.334	8.17397	206.958	4.70113	77.771	11.7879	35.06	3.88636	0.597027	3.39652	8.47618	1.05921	0.83714	4.35251	8.48982	21.8704	21.3715	1.44311	12.7012	16.9986	117.434	17.8632	117.434	2.05563	2.06333	133.453	23.3936	12.9469	18.7464	1.65874	149.583	0.699624	1.58157	3.33898	0.864183	2.90448	0.897836
	0.439867	3.3642	5.50823	9.8831	19.9473	19.6483	2.41385	0.414743	1.51976	38.3633	1.94126	34.2902	214.037	7.83226	186.092	3.9088	69.1941	12.1893	32.8754	3.5725	0.65341	3.21341	8.76194	1.03014	0.80793	4.35658	7.50577	19.9632	19.1318	1.4263	11.5279	16.447	108.244	16.7373	108.244	1.97993	1.9807	130.371	21.9422	12.1298	18.2031	1.44537	137.236	0.907664	1.76813	3.29101	0.794062	2.72652	0.856625
	0.626583	3.02528	6.35947	10.7359	22.7084	22.3119	2.73396	0.578558	1.38207	41.3455	2.24818	36.7373	248.085	7.98693	231.453	4.16603	76.7156	11.1994	36.4598	3.98843	0.551391	3.68661	7.78861	0.948844	0.762007	4.22278	8.17408	19.4328	21.4692	1.63392	12.1064	17.5431	115.731	17.2657	115.731	1.82979	1.93409	135.69	21.9232	13.1682	20.1493	1.52647	141.481	0.730676	1.5058	3.6636	1.00452	2.57522	0.990864
∆spe1-N+SPD	0.582086	23.3037	17.2074	4.32695	9.56164	9.75251	9.86571	0.862198	1.95155	46.7051	1.64419	28.8769	76.1221	2.72431	230.353	1.48814	52.5287	17.5926	2.61101	12.777	0.963948	3.80558	8.36206	0.798602	0.673242	1.47349	5.8611	39.9709	10.4194	1.35453	7.6829	12.9203	105.577	10.952	105.577	2.43749	4.72778	121.277	98.1851	5.98685	8.53121	2.32039	230.876	4.49108	2.61405	2.62416	0	3.849	0.645891
	0.391361	23.1753	16.3923	4.25801	8.87164	9.29772	9.79503	0.88589	1.7575	43.6428	1.40282	23.3974	60.4619	2.49127	244.544	1.59104	41.2784	19.0607	1.80537	11.9721	0.971685	4.10105	8.28116	0.826128	0.621486	1.7714	5.62928	35.5595	7.76965	1.37313	7.1398	12.546	101.84	10.437	101.84	2.64206	4.50721	107.123	81.8186	5.97758	7.79302	2.28092	281.32	4.82309	3.25438	1.75096	0.0745612	4.07838	0.485061
	0.537782	27.9429	21.1096	4.57551	9.78189	9.68507	9.97307	1.08302	1.60822	51.1516	1.48118	29.4407	60.8438	2.74182	236.941	1.67137	45.0041	19.1328	2.1192	12.5479	1.06988	3.77944	8.44078	0.482913	0.390551	1.37054	5.46238	33.856	6.60756	1.43227	7.80792	12.1367	106.702	10.937	106.702	3.06365	5.01645	119.684	102.79	6.61598	7.86109	2.33112	305.269	11.7289	3.581	1.73408	0.232143	4.05479	0.654475
	0.467243	27.2969	20.3532	4.51732	9.7258	9.67463	9.22239	1.04259	1.75922	47.4207	1.66257	24.7499	57.2305	2.47587	272.799	1.68594	44.5807	20.2515	2.08842	12.9095	1.07374	4.038	8.45236	0.936632	0.772798	1.64536	6.05566	31.3199	6.69051	1.35968	8.76938	12.2559	106.362	12.2636	106.362	3.19583	6.72567	114.744	98.9286	6.54146	8.12411	2.41889	354.697	6.171	3.82907	1.49788	0.0355971	4.20049	0.334732
	0.514048	28.2923	21.1994	4.90398	10.1792	10.1832	9.37298	1.00245	1.84695	46.8253	1.62677	19.5706	58.4478	2.55541	284.901	1.84495	45.4004	21.3919	1.90514	3.32939	1.00211	4.49784	8.6315	0.90418	0.742424	1.62506	6.45066	31.6165	7.5845	1.3476	9.82288	13.3493	110.38	13.439	110.38	3.32084	6.80115	113.301	95.9251	6.53973	8.1135	2.65722	369.963	6.16299	3.93809	1.68124	0.0886993	4.78357	0.674315
	0.530193	28.2237	20.8477	4.66318	9.73214	9.58407	8.77325	1.01828	1.76202	46.0376	1.58824	24.2639	59.3412	2.60257	260.784	1.6993	44.4076	20.066	2.12122	12.099	1.09434	4.14108	8.24341	0.874274	0.671909	1.51005	5.65963	30.7695	7.3205	1.36569	10.9662	12.6507	108.645	14.7668	108.645	3.65215	6.75981	116.228	97.3385	6.34771	7.82362	2.52656	319.715	5.99728	3.5423	2.11537	0.248654	3.86669	0.368844
Fig. 2F
Data from 2E, normalized to WT
[truncated: 22 more columns]
