# Supplementary material for: Spermidine is essential for fasting-mediated autophagy and longevity
Source: Nat Cell Biol. 2024 Aug 8;26(9):1571–84. doi: 10.1038/s41556-024-01468-x (PMC11392816; doi:10.1038/s41556-024-01468-x)
Supplement: Supplementary file 13 — Numerical Source Data. [file 41556_2024_1468_MOESM13_ESM.xlsx]

## Sheet: Fig. 3
Additional notes for statistical analyses in italic next to the data sets.
Fig. 3B
	wt			∆spe1
0	1	1	1	0.716015	0.824115	0.886246
0.5	0.0699898	0.0538049	0.055556	0.313823	0.380575	0.286608
6	0.0726006	0.0712131	0.0810275	0.12813	0.134413	0.214632
24	0.0729539	0.0684391	0.0894191	0.0653862	0.0571375	0.0813366
Fig. 3D
	WT				WT+PUT				WT+SPD				WT+SPM				∆spe1				∆spe1+PUT				∆spe1+SPD				∆spe1+SPM
CTL	1	1	1	1	1.0151	1.03761	1.10746	0.790719	0.865723	0.920429	0.947587	0.685243	0.800576	0.93544	0.904556	0.838614	0.632141	0.724997	0.712158	0.669293	0.90706	0.802655	0.893602	0.792626	0.890229	0.726045	0.852593	0.808698	0.916354	0.657431	0.899955	0.810497
-N	0.0203789	0.0920404	0.0530617	0.0133644	0.00499665	0.0422208	0.0239397	0.0170702	0.00555739	0.0460105	0.0259327	0.0162404	0.0131262	0.051191	0.0342175	0.0121967	0.18507	0.32495	0.356443	0.106251	0.0137002	0.0543553	0.0227593	0.0154028	0.00892268	0.0229452	0.0350066	0.0139392	0.031622	0.0365286	0.0348866	0.00781651
log2-transformed
Fig. 3F
	WT				∆spe1				WT+SPD				∆spe1+SPD
0	1	1	1	1	0.638116	0.827676	0.624126	0.658194	0.883819	0.863656	0.782119	0.965491	0.808261	0.942917	1.11048	1.07501
0.5	0.0174974	0.0271208	0.0255698	0.0454386	0.230949	0.32421	0.311188	0.516561	0.00705875	0.0212705	0.0185609	0.0363481	0.00530137	0.0327087	0.00638581	0.0784765
6	0.0690941	0.081528	0.104854	0.256697	0.100787	0.128612	0.104848	0.244401	0.15094	0.162005	0.136398	0.33857	0.130928	0.225074	0.149739	0.359667
24	0.214215	0.197182	0.173585	0.39253	0.0692878	0.0988048	0.101221	0.0875268	0.310257	0.235235	0.294005	0.35651	0.28435	0.452479	0.317961	0.474845
Fig. 3G
PRIDE partner repository (https://www.ebi.ac.uk/pride/): dataset identifier PXD035909.
Fig. 3I
	WT						∆spe1						∆spe1+SPD
CTL	0.0417227	0.0820009	0.0394776	0.0426085	0.0204591	0.032666	0.103548	0.130931	0.113596	0.135575	0.101372	0.129791	0.0239691	0.00900997	0.0134599	0.0136662	0.00997021	0.0151926
-N	1.19079	0.809214	1.13369	0.866306	0.849253	1.15075	0.420423	0.561701	0.592418	0.78981	0.47988	0.429211	0.823543	0.803859	0.946885	0.848586	0.951764	1.01231
Fig. 3J
	WT											∆spe1
CTL	0.485975	1.11024	1.40378	0.920814	1.41228	0.666909	1.75699	1.02552	0.594168	0.623329		1.05122	0.948779	1.03662	1.02726	0.983567	0.952554	0.813528	1.03757	1.05583	1.09307
-N	4.57991	5.70124	5.40378	9.81838	5.63603	10.7228	12.0588	9.8068	7.75091	14.1968	15.7521	1.15615	1.07303	1.18452	1.27589	0.842502	1.32009	0.883745	0.960871
log2-transformed
Fig. 3L
CTL	-N	-N+0.01 mM SPD	-N+0.1 mM SPD	-N+1 mM SPD	-N+10 mM SPD
0.0628806	1.02664	1.20619	1.96554	1.28698	1.05734
0.0703872	0.973362	1.22341	1.17699	0.88714	1.00366
0.0620743	0.88966	0.760954	1.24542	1.1375	0.986933
0.0527403	1.11034	0.90602	0.701927	0.574321	0.821642
0.062796	1.03208	1.41612	1.72125	1.57014	1.42962
0.0644002	0.967925	1.22666	1.17385	1.25865	1.13653
Fig. 3N
	CTL						DFMO
CTL	1	1	1	1	1	1	0.69107	0.925712	1.01883	0.889236	0.74471	1.00173
Starv	2.12077	2.70808	2.43294	2.35634	1.89038	2.72646	0.876667	1.2312	1.23897	1.27133	0.866552	1.18928
CTL+CQ	3.74779	3.6251	3.71115	4.32058	3.16774	4.0046	2.13126	3.06151	2.75607	2.75663	1.99246	3.15136
Starv+CQ	4.7488	6.67516	5.89596	6.27634	4.95235	5.51728	1.88833	3.61009	2.83026	2.08532	1.43076	2.67467
Fig. 3P
CTL ad lib.	CTL fasted	odc-1(RNAi) ad lib.	odc-1(RNAi) fasted
2	14	0	9
10	17	1	2
1	4	1	1
3	20	1	7
0	11	1	2
0	5	5	0
2	7	0	5
10	18	2	0
1	10		11
1	4		12
1	6		14
	25		6
	17		14
	6		2
	10		13
	4		3
	18		12
	8		2
	6		1
	5		3
	20		2
	7		0
	4		4
	4		8
	21		8
	19		9
			9
			2
			9
			0
Performed together with data in Extended Data Fig. 10C
