# Supplementary material for: Spermidine is essential for fasting-mediated autophagy and longevity
Source: Nat Cell Biol. 2024 Aug 8;26(9):1571–84. doi: 10.1038/s41556-024-01468-x (PMC11392816; doi:10.1038/s41556-024-01468-x)
Supplement: Supplementary file 15 — Numerical Source Data. [file 41556_2024_1468_MOESM15_ESM.xlsx]

## Sheet: Fig. 4
Additional notes for statistical analyses in italic next to the data sets.
Fig. 4B
	WT																																						WT -N
1	96.68	97.136	97.5147	95.8474	96.8202	96.955	97.1541	97.0151	97.0534	97.0031	97.5303	96.576		92.326	91.5688	93.0634	91.2314	91.182	91.4514	92.8543	90.4548	91.3331	91.5931	92.4363	91.0455		92.9413	93.5291	92.2596	91.9887	92.833	93.3924	92.1808	91.8899	98.8763	98.8835	98.7901	98.7375	97.1308	98.2003	98.3572	97.6383	98.2489	97.9098	98.1116	97.6118	98.1717	98.1318	98.577
2	84.9786	86.4367	86.29	85.0767	85.2333	86.5467	86.1533	84.9967	85.5067	86.3033	86.2667	84.5933																											96.9267	97.7767	98.4067	98.01	97.36	97.6933	98.4733	97.8	96.9567	97.54	98.2367
3	75.145	75.16	74.0467	71.1233	75.12	75.32	73.7633	71.7833	74.14	75.12	74.0767	71.2633		60.4991	62.3539	64.2981	63.9164	60.5293	60.1714	64.5291	63.8874	60.9048	61.8311	63.6575	63.4844		59.3873	57.4957	57.1051	55.5306	59.4312	56.8576	55.7633	51.8844	90.0194	88.8481	90.432	90.5403	95.19	97.1533	97.7367	96.3967	95.12	96.9	97.5233	96.3667	94.7467	97.12	97.3533
5	67.8915	67.7	66.0333	63.0567	67.9467	66.7833	66.3167	62.6067	67.8233	67.29	65.85	62.6267		54.2225	55.7144	57.2446	58.2032	55.5398	56.1457	58.245	57.9714	54.2471	55.4427	56.518	59.0367		52.4408	48.5559	50.9722	47.4767	51.3866	48.8711	50.3533	49.3428	81.0776	83.7323	80.6952	82.3502	91.5667	93.4733	93.7333	92.8233	91.0367	92.6933	93.64	92.56	91.4267	93.1333	93.36
7	64.5809	61.6333	61.4933	56.3367	63.56	61.9433	61.31	56.63	63.4867	61.8033	61.4167	55.8867		49.3576	51.2888	53.873	55.5893	48.5632	50.0078	52.9125	55.4128	48.8066	51.347	54.0199	55.2584		50.6633	47.6917	49.5335	48.6978	50.0422	46.9352	48.9797	48.4095	80.9447		80.8876	80.589	88.2867	89.86	89.6667	89.39	88.1533	89.7867	89.3767	89.1267	88.5667	89.15	89.5733
10	61.0943	56.74	57.3067	49.1	60.3433	56.76	56.5933	48.41	59.72	56.2267	56.5367	48.8367		47.3984	50.2752	52.83	55.8849	48.048	50.282	53.1388	55.835	46.939	49.7354	52.8891	54.2315		48.3093	44.4936	46.9986	45.998	45.5511	43.6642	46.0955	46.0249	78.2736	78.0512	78.2546	77.6364	85.8	85.62	86.2	85.78	85.7	85.6933	86.12	85.42	85.8633	85.4333	85.7967
14	53.6105	50.62	52.53	45.9867	53.69	49.2867	52.73	44.8167	53.55	49.9567	51.91	45.6																											76.26	75.76	63.7433	54.2633	75.6367	75.06	63.8133	55.34	76.2233	75.1	63.3667
Fig. 4C
	WT								WT -N								∆spe2								∆spe2 -N								∆spe3								∆spe3 -N								∆spe4
1	89.1	87.6	89.5	89.6	92.2	92.4	91.6	92	95.9	96.6	97.5	97.7	98.5	98.4	99	98.7	80.6	77.7	78.2	79.5	90.8	89.6	91.1	89.8	93.6	94.3	94.4	93.8	97.4	95.9	98.7	98.9	69.7	71.5	71.2	71.7	89.6	90.4	89.3	88.8	90.7	91.2	90.3	90.2	98.6	98.3	98.1	98.5	89.5
3	58	47.9	53.9	56.3	77.5	79.5	76.6	77.7	87.7	87.5	87.3	85.6	95.1	95.2	94.8	95.7	71.2	67.2	68.2	69.7	88.5	87.2	87.9	86.9	53.6	59.3	61.4	67.6	96.7	96.3	96.4	96.5	60.2	61.1	61.2	61.8	86.6	87	87.2	86.5	52.8	54	54.9	54.4	95.9	96.1	95.9	95.6	61
5	64.5	47.4	52.3	55	73.1	72.2	68.8	72	84.2	84.8	84.3	82.4	88.2	88.6	89.1	90.3	68.6	64.6	66.1	68.1	84	82.8	84	82.8	51.9	57.2	58.8	65.5	54.4	34.9	49.9	58.4	57.9	58.2	59.6	59.8	81.8	83	83.1	83.3	51.3	52	53	52.4	70.8	56.2	55.5	61	59.1
7	47.4	44.5	49.5	52.2	72.5	71.3	67.6	71.9	79.3	80.1	80.1	78.6	87.3	86	87.9	88	66	61.1	63.2	65.6	83.3	82	83.7	81.6	49.5	56.3	57.5	63.3	46.2	27.8	41.7	50.5	56	56.3	56.8	56.7	80.6	82.6	82.3	82.5	49.7	50.2	52.3	50.2	62.5	48.1	47.6	53.4	55.5
10	46.5	44.2	48.7	50.4	70.1	67.9	63.1	69.3	73	74.8	75	74.3	84.4	85.1	85.6	86.4	63.7	57	59.9	62.6	79.5	78.2	80.2	79	35.8	42.6	39.8	43.9	31.7	20.4	27.2	36.6	52.4	53.2	53.5	54.2	78.5	79.5	78.2	79	34.4	34	35.1	34.5	45.9	32.6	31.7	36.2	54.3
Fig. 4D
Days	Ad lib.	Ad lib.+DFMO	IF	IF+DFMO
1				1
1				1
1				1
2	1		0	1
2	1		0
3		1	1
7	1	1
7
8			1	1
9		0		0
9				0
9				0
9				0
9				0
9				0
10	1
10	1
11	1		1	1
11			0	0
11				1
12			1	0
13	1	1	1	1
13		1
13		0
13		1
13		1
14			0
14			0
15			1
15			1
16		0		1
16		1		1
16		1		0
16				0
17	1
19		0	1
20	1	1		1
20		1
21	1
21	0
22		1	1	1
22		1
23	1
24	1
25		1
26	0	1
26		1
27				1
27				0
28		1	1
29		1
30	1			1
30	1
31	1			1
31	0
32		1		1
34	1	1
35				1
36	1		1
37	1			0
38	1	1		1
38	1
38	1
38	1
40	1		1
41	1	1		1
41	1			1
41	1
42	1	1
42	1
43		1		1
44	1
44	1
45		1
46	1
46	1
47		1
48	1	1
49			1
49			1
50				1
52			1	1
53	1	1		1
53	1	1		1
53	1	1
53	1
53	1
54	1	1		1
54	1			1
55	0	1	1
56	1	1	1
56		1
56		1
57	1	1	1	1
57				1
58	1	1	1	1
58	1	1		1
58		1
59	1	1
59	1
59	1
60	1	1		1
60	1	0		1
60				1
61	1	1	1	1
61		1	0	1
61			1	1
61			1	1
61			1
62	1	1	1	1
62	1	1		1
62		1		1
62		1
62		1
62		1
63		1	1	1
63				1
63				1
64	1			1
64	1
65	1	1	1	1
65	1		1
65	1		1
65			1
66	1	1	1
66	1	1
66	1	1
66		1
66		1
66		1
66		1
66		1
67			1	1
67			1	1
68	1	1	0	1
68	1	1		1
68	1	1		1
68	1			1
68	1			1
68				1
69	1		1	1
69	1			1
69	1			1
69				1
70	1	1	1	1
70	1	1		1
70	1	1		1
70	1
70	1
70	1
71	1	1	1	1
71	1	1	1	1
71	1	1	1
71		1	1
71		1	1
71		1
71		1
71		1
72		1	1	1
72		1	1	1
72			1
72			1
72			1
73	1		1	1
74	1	1	1	1
74	1	1	1	1
74	1		1
74	1
74	1
74	1
75	1	1	1	1
75	1	1	1	1
75	1	1	1	1
75	1	1	1
75	1	1
75		1
75		1
75		1
75		1
75		1
76	1	1	1	1
76	1	1
76	1	1
76	1	1
76	1
77	1	1		1
77				1
77				1
77				1
77		1	1	1
77		1	1	1
77		1		1
77		1
78	1		1	1
78			1	1
79	1	1	1	1
79	1		1	1
79	1		1	1
79	1		1	1
79			1	1
79			1
80	1	1	1	1
80	1	1	1	1
80	1	1	1	1
80	1	1
80	1	1
80	1
81	1	1	1	1
81		1	1	1
81			1	1
81			1
81			1
81			1
81			1
82		1	1	1
82				1
83		1	1	1
83		1	1	1
83				1
83				1
83				1
84	1		1	1
84				1
84				1
84				1
85			1	1
85			1	1
85			1	1
85			0	1
85			1
85			1
85			1
85			1
85			1
85			1
85			1
86			1
86			1
87			1
87			1
87			1
88			1
88			1
89		1	1
89			1
89			1
90			1
90			1
90			1
93			1
94			1
97			1
1		1
2	1			0
3	1
4	1
4	1
5	1		1
5
6	1
7	1		1
9	1	1		1
9	1
11
12	1	1		1
13	1
14	1	1	1
14		1
14		1
14		1
14		1
14		1
14		1
15				1
16	1			0
17	1
18	1
19				1
19				1
19				1
20	0
20	1
21			0
22		1
24	1
24	1
27	1
30		1
31				1
32		0	0	1
32				0
33		1	1
34	1
35	0	1	0
36		1	0	0
36				0
37				1
38	0	1	1	1
38				1
39	1
40	0		1	1
40	0
40	1
41	1		1
43				1
47	1	1	1	1
47		1
49			1	1
50		1	1	1
52		1	1
53	1	1	1	1
53	1	1
53	1
54	1		1
54	1
55		1	1
55		1	1
56	1	1	1
56		1
57	1
58	1	1
58	1	1
58	1
59	1	1
60	1		1	1
60			1	1
61	1	1	0	1
61	1	1
61	1	1
61	1	1
62	1	1
62		1
62		1
63		1
63		1
63		1
63		1
63		1
64	1	1	1	1
64	1	1		1
64		1
64		1
64		1
65	1	1		1
65		1
66			1	1
67	1	1	1	1
67	1	1	1	1
67	1	1	1
67	1	1	1
67	1	1
67	1
67	1
68	1	1	1
68	1	1
68	1
69	1	1	1	1
69	1	1		1
69	1	1		1
69	1	1		1
69	1			1
69	1			1
69	1			1
69	1
69	1
69	1
69	1
70	1	1	1	1
70	1	1		1
70	1	1		1
70	1	1		1
70	1	1
70	1	1
70	1	1
70		1
70		1
70		1
70		1
70		1
71			1	1
71			1
71			1
71			1
72	1	1	1	1
72	1	1		1
72	1	1		1
72		1		1
72		1		1
72		1		1
72		1		1
72		1
72		1
73	1	1	1	1
73	1	1
73		1
74	1	1	1	1
74	1	1	1	1
74	1		1	1
74			1	1
74			1	1
74			1	1
74			1
74			1
75	1		1	1
75	1		1	1
75				1
75				1
75				1
75				1
75				1
75				1
76		1	1	1
76		1	1	1
76		1	1	1
76		1	1	1
76		1	1	1
76				1
76				1
76				1
76				1
77		1	1	1
77				1
78	1		1	1
78			1	1
78			1
78			1
80	1	1	1	1
80	1	1	1	1
80		1	1	1
80			1	1
80			1	1
80			1	1
80			1
80			1
80			1
81	1	1	1	1
81		1	1	1
81		1	1	1
81		1	1	1
81		1	1	1
81			1	1
81			1	1
81			1	1
81			1	1
82		1	1	1
82		1	1	1
82		1	1	1
82			1	1
82				1
82				1
82				1
82				1
82				1
83			1	1
83			1	1
83			1	1
83			1
84				1
85			1	1
85			1	1
85				1
87			1
87			1
87			1
87			1
87			1
88				1
Fig. 4E
	CTL												DFMO
Ad lib.	1.16778	0.795894	0.988194	1.14564	0.907571	0.994923		1.27637	0.97301	0.837975	1.06433	0.848316	1.20018	1.30215	1.15195	1.08059	1.24162	1.04846		0.954611	1.08677	1.12771	0.97937	0.817907
IF	1.05617	1.67925	1.25012	1.2406	1.25303	1.18953		1.15887	1.38672	1.29168	1.08809	1.27346	1.10246	1.04081	1.22604	1.10463	1.20007	0.873903		1.15342	1.21076	1.32568	1.07673	1.05785
Fig. 4F
	CTL											DFMO
Ad lib.	1.11407	0.824843	1.0651	1.05407	0.88107	1.06085	1.24945	0.980593	0.840738	1.08924	0.839983	1.22749	1.20989	1.24361	1.06494	1.17799	1.14719	1.03365	1.0878	1.2524	1.04954	0.883336
IF	1.0982	1.68095	1.36323	1.31802	1.23621	1.21121	1.14326	1.32462	1.34176	1.11998	1.37397	1.09981	1.095	1.19217	1.12467	1.32212	0.844355	1.26639	1.24893	1.30731	1.14521	1.14399
Fig. 4G
Repeat	Days	CTL	CTL IF	odc-1(RNAi)	odc-1(RNAi) IF
Rep 1	6
	8			0	1
	8				1
	8				1
	8				1
	8				1
	10	0	1	1	1
	10	0	1	1	1
	10	0		1	1
	10	0		1	1
	10	0		1	0
	10	0		1	0
	10	1		1	0
	10	1		0	0
	10			0	0
	10			0	0
	10			0	0
	10			0	0
	10			0
	10			0
	10			0
	12	1		1	1
	12	1		1	1
	12	1		1	1
	12	1		0	1
	12	1		0	1
	12				1
	12				0
	12				0
	12				0
	14	1	1	1	1
	14	1	1	1	1
	14	1	0	1	1
	14	1		1	1
	14	1		1	0
	14	1		1
	14	1		1
	14	1		1
	14	0		1
	14	0		1
	14			1
	14			0
	16	1	1	1	1
	16	1	1	1	1
	16	1	1	1	1
	16	1	0	1	1
	16	1	0	1	1
	16	1		1	0
	16	1		1	0
	16	1		1
	16	1		1
	16	1		1
	16	1		1
	16	1		1
	16	1		1
	16	1		1
	16	1		1
	16	1		1
	16	1		1
	16	1		1
	16	1		1
	16	1		1
	16	1		1
	16	1		1
	16	1		1
	16	1		1
	16	1		1
	16	1		1
	16	1		1
	16	1		1
	16	1		1
	16	1		1
	16	1		1
	16	1		1
	16	1		1
	16	1		1
	16	1		1
	16	1		1
	16	1		1
	16	1		1
	16	1		1
	16	1		1
	16	1		1
	16	1		1
	16	1		1
	16	1		1
	16	1		1
	16	1		1
	16	1		1
	16	1		1
	16	1
	16	1
	16	1
	16	1
	16	1
	16	1
	16	1
	16	1
	16	1
	16	1
	16	1
	16	1
	16	1
	16	1
	16	1
	18	1	1	1	1
	18	1	1	1	1
	18	1	1	1	1
	18	1	0	1	1
	18	1		1	1
	18	1		1	1
	18	1		1	1
	18	1		1	1
	18	1		1	1
	18	1		1	1
	18	1			1
	18	1			1
	18	1			1
	18	1
	18	1
	18	1
	18	1
	18	1
	18	1
	18	1
	18	1
	18	1
	18	1
	18	1
	18	1
	18	1
	20	1	1	1	1
	20	1	1	1	1
	20	1	1	1	1
	20	1	1	1	1
	20	1	1	1	1
	20	1	1	1	1
	20	1	1	1	1
	20	1	1	1	1
	20	1	1	1	1
	20	1	1	1	1
	20	1	1	1	1
	20	1	1	1	1
	20	1	1	1	1
	20	1	1	1	1
	20	1	1	1	1
	20	1	0	1	1
	20	1	0	1	1
	20	1		1	1
	20	1		1	1
	20	1		1	1
	20	1		1	1
	20	1		1
	20	1		1
	20	1		1
	20	1		1
	20	1		1
	20	1		1
	20	1		1
	20	1		1
	20	1		1
	20	1		1
	20	1		1
	20	1		1
	20	1		1
	20	1		1
	20	1		1
	20	1		1
	20	1		1
	20	1		1
	20	1		1
	20	1		1
	20	1
	20	1
	20	1
	20	1
	20	1
	20	1
	20	1
	20	1
	22	1	1	1	1
	22	1	1	1	1
	22	1	1	1	1
	22	1	1	1	1
	22	1	1	1	1
	22	1	1	1	1
	22	1	1	1	1
	22	1	1	1	1
	22	1	1	1	1
	22	1	1	1	1
	22	1	1	1	1
	22	1	1	1	1
	22	1	1	1	1
	22	1	1	1	1
	22	1	1	1	1
	22	1	1	1	1
	22	1	1	1	1
	22	1	1	1	1
	22	1	1		1
	22	1	1		1
	22	1	1		1
	22	1	1		1
	22	1	1		1
	22	1	1		1
	22	1	1		1
	22	1			1
	22	1			1
	22	1			1
	22	1			1
	22				1
	22				1
	22				1
	22				1
	22				1
	22				1
	22				1
	22				1
	23	1		1
	23	1		1
	23	1		1
	23	1		1
	23	1		1
	23	1		1
	23	1		1
	23	1		1
	23	1		1
	23	1		1
	23	1		1
	23	1		1
	23	1		1
	23	1		1
	23	1		1
	23	1		1
	23	1		1
	23	1		1
	23			1
	24	1	1	1	1
	24	1	1	1	1
	24	1	1	1	1
	24	1	1	1	1
	24	1	1	1	1
	24	1	1	1	1
	24	1	1	1	1
	24		1	1	1
	24		1	1	1
	24		1	1	1
	24		1	1	1
	24		1		1
	24		1		1
	24		1		1
	24		1		1
	24		1		1
	24		1		1
	24		1		1
	24		1		1
	24		1		1
	24		1		1
	24		1		1
	24		1		1
	24		1		1
	24		1		1
	24		1		1
	24		1		1
	24		1		1
	24		1		1
	24		1		1
	24		1
	25	1	1	1	1
	25		1	1	1
	25		1	1	1
	25		1		1
	25		1		1
	25		1		1
	25		1		1
	25		1		1
	25		1		1
	25		1		1
	25		1
	25		1
	25		1
	25		1
	25		1
	25		1
	26		1		1
	26		1		1
	26		1		1
	26		1		1
	26		1		1
	26		1		1
	26		1
	26		1
	26		1
	26		1
	26		1
	26		1
	26		1
	27		1		1
	27		1		1
	27		1		1
	27		1		1
	27		1		1
	27		1		1
	27		1		1
	27		1		1
	27		1
	27		1
	27		1
	27		1
	27		1
	28		1		1
	28		1		1
	28		1		1
	28		1		1
	28		1		1
	28		1		1
	28		1		1
	28		1		1
	28		1		1
	28		1
	28		1
	30		1		1
	30		1		1
	30		1		1
	30		1		1
	30		1		1
	30		1		1
	30		1		1
	30		1
	30		1
	30		1
	30		1
	30		1
	30		1
	30		1
	30		1
	30		1
	31		1
	31		1
	31		1
	32		1		1
	32		1
	32		1
	33		1		1
	33		1
	34		1
	35		1
	35		1
	36		1
Rep 2	10	1		1	1
	10	1		1	0
	10	1		1
	10	1		1
	10	1		1
	10	1		0
	10	0
	10	0
	10	0
	12	1	1	1	1
	12	1	0	1	1
	12	1	0	0	1
	12	1	0	0	1
	12	1		0	1
	12	1		0	1
	12	1		0	1
	12	1		0	1
	12	1		0	1
	12	1			1
	12	1			1
	12	0			1
	12	0			1
	12	0			1
	12	0			1
	12	0			1
	12	0			1
	12	0			1
	12	0			1
	12	0			0
	12	0			0
	12				0
	12				0
	12				0
	12				0
	12				0
	14	1	1	1	1
	14	1	1	1	1
	14	1	1	1	1
	14	1	1	1	1
	14	1	1	1	1
	14	1	1	1	1
	14	1	1	1	1
	14	1	1	1	1
	14	1	0	1	1
	14	1		1	1
	14	1		1	1
	14	1		1	1
	14	1		1	1
	14	1		1	1
	14	1		1	1
	14	1		1	1
	14	1		1	1
	14	1		1	1
	14	1		1	1
	14	1		1	1
	14	1		1	1
	14	0		1	1
	14	0		1	1
	14			1	1
	14			1	1
	14				1
	14				1
	14				1
	14				1
	14				0
	16	1	1	1	1
	16	1	1	1	1
	16	1	1	1	1
	16	1	1	1	1
	16	1	1	1	1
	16	1	1	1	1
	16	1	1	1	1
	16	1	1	1	1
	16	1	1	1	1
	16	1	1	1	1
	16	1	1	1	1
	16	1	1	1	1
	16	1	1	1	1
	16	1	1	1	1
	16	1	0	1	1
	16	1	0	1	1
	16	1	0	1	1
	16	1	0	1	1
	16	1		1	1
	16	1		1	1
	16	1			1
	16	1			1
	16	1			1
	16	1			1
	16	1			1
	16	1			1
	16	1			0
	16	1			0
	17	1		1
	17	1		1
	17	1		1
	17	1		1
	17	1		1
	17	1		1
	17	1		1
	17	1		1
	17	1		1
	17	1		1
	17	1		1
	17	1		1
	17	1		1
	17	1		1
	17	1		1
	17	1		1
	17	1		1
	17			1
	17			1
	17			1
	18	1	1	1	1
	18	1	1	1	1
	18	1	1	1	1
	18	1	1	1	1
	18	1	1	1	1
	18	1	1	1	1
	18	1	1	1	1
	18	1	1	1	1
	18	1	1	1	1
	18	1	1	1	1
	18	1		1	1
	18	1		1	1
	18	1		1	1
	18	1		1	1
	18	1		1	1
	18	1		1	1
	18	1		1	1
	18	1		1	1
	18	1		1	1
	18	1		1	1
	18	1		1	1
	18	1		1	1
	18	1		1	1
	18	1		1	1
	18	1		1	1
	18	1		1	1
	18	0		1	1
	18			1	1
	18			1	1
	18			1	1
	18			1	1
	18			1	1
	18			1	1
	18			1	1
	18			1	1
	18			1	1
	18			1	1
	18			1	1
	18			1	1
	18			1	1
	18			1	1
	18			1	1
	18			1	1
	18			1	1
	20	1	1	1	1
	20	1	1	1	1
	20	1	1	1	1
	20	1	1	1	1
	20	1	1	1	1
	20	1	1	1	1
	20	1	1	1	1
	20	1	1	1	1
	20	1	1	1	1
	20	1	1	1	1
	20	1	1	1	1
	20	1	1	1	1
	20	1	1	1	1
	20	1	1	1	1
	20	1	0	1	1
	20	1	0	1	1
	20	1		1	1
	20	1		1	1
	20	1		1	1
	20	1		1	1
	20	1		1	1
	20	1		1	1
	20	1		1	1
	20	1		1	1
	20	1		1
	20	1		1
	20	1		1
	20	1		1
	20	1		1
	20	1		1
	20	1		1
	20	1		1
	20	1		1
	20	1		1
	20	1		1
	20	1		1
	20	1		1
	20	1		1
	20	1		1
	20	1		1
	20	1		1
	20	1		1
	20	1		1
	20	1		1
	20	1		1
	20	1		1
	20	1		1
	20	1		1
	20	1		1
	20	1		1
	20	1		1
	20	1		1
	20	1		1
	20	1		1
	20	1		1
	20	1		1
	20	1		1
	20	1		1
	20	1		1
	21	1		1
	21	1		1
	21	1		1
	21	1		1
	21	1		1
	21	1		1
	21	1		1
	21	1		1
	21	1		1
	21	1		1
	21	1		1
	21	1		1
	21	1		1
	21	1		1
	21	1		1
	21	1		1
	21	1		1
	21	1		1
	22	1	1	1	1
	22	1	1	1	1
	22	1	1	1	1
	22	1	1	1	1
	22	1	1	1	1
	22	1	1	1	1
	22	1	1	1	1
	22	1	1	1	1
	22	1	1	1	1
	22	1	1	1	1
	22	1	1	1	1
	22	1	1	1	1
	22	1	1	1	1
	22	1	1	1	1
	22	1	1	1	1
	22	1	1	1	1
	22	1	1	1	1
	22	1	1		1
	22		1		1
	22		1		1
	22		1		1
	22		1		1
	22		1		1
	22		1		1
	22		1		1
	23	1	1	1	1
	23	1	1	1	1
	23	1	1	1	1
	23	1	1	1	1
	23	1	1	1	1
	23	1	1		1
	23	1	1		1
	23		1		1
	23		1		1
	23		1		1
	23		1		1
	23		1
	23		1
	23		1
	23		1
	23		1
	23		1
	23		1
	23		1
	23		1
	23		1
	24	1	1	1	1
	24	1	1	1	1
	24		1	1	1
	24		1	1	1
	24		1		1
	24		1		1
	24		1
	24		1
	24		1
	24		1
	24		1
	24		1
	24		1
	25	1	1	1	1
	25	1	1	1	1
	25	1	1	1	1
	25	1	1		1
	25	1	1		1
	25		1		1
	25		1		1
	25		1		1
	25		1		1
	25		1		1
	25		1		1
	25		1
	25		1
	26	1	1	1	1
	26	1	1	1	1
	26	1	1	1	1
	26		1	1
	26		1	1
	26		1	1
	26		1	1
	26		1	1
	26		1	1
	26		1	1
	26		1
	26		1
	27	1	1
	27		1
	27		1
	27		1
	27		1
	27		1
	28		1		1
	28		1		1
	28		1		1
	28		1
	28		1
	28		1
	28		1
	28		1
	28		1
	28		1
	28		1
	29		1		1
	29		1		1
	29		1
	29		1
	29		1
	29		1
	29		1
	29		1
	29		1
	29		1
	29		1
	30		1		1
	30		1		1
	30		1
	30		1
	30		1
	30		1
	30		1
	30		1
	30		1
	30		1
	30		1
	32		1
	32		1
	32		1
	32		1
	32		1
	32		1
	32		1
	32		1
	33		1
	33		1
	33		1
	33		1
	33		1
	34		1
	35		1
	36		1
	37		1
	37		1
Rep 3	4				1
	8	1		1	1
	10	1	1		1
	10	1			1
	12	1	1	1	1
	12	1	1	1	1
	12	1	1	0	1
	12	1	0	0
	12	0	0	0
	12	0	0	0
	12	0	0	0
	12	0		0
	12	0		0
	12	0		0
	12	0
	12	0
	12	0
	12	0
	14	1	1	1	1
	14	1	1	1	1
	14	1	1	1	1
	14	1	1	1	1
	14	1	1	1	1
	14	1	1	1	1
	14	1	1		1
	14	1	1		1
	14	1	1		1
	14	1			1
	14	1			1
	14	1			1
	14	1			1
	14	1			1
	14	1			0
	14	1			0
	14	1
	14	1
	14	1
	14	1
	14	1
	14	1
	14	1
	14	1
	14	1
	14	1
	15		1	1
	15			1
	15			0
	15			0
	16	1	1	1	1
	16	1	1	1	1
	16	1	1	1	1
	16	1	1	1	1
	16	1	1	1	1
	16	1	1	1	1
	16	1	1	1	1
	16	1	1	1	1
	16	1	1	1	1
	16	1	1	1	1
	16	1	1	1	1
	16	1	1	1	1
	16	1	1	1	1
	16	1		1	1
	16	1		1	1
	16	1		1	1
	16	1		1	1
	16	1		1	1
	16	1		1	1
	16	1		1	1
	16	1		1	1
	16	1		1	1
	16	1		1	0
	16	1		1
	16	1		1
	16	1		1
	16			0
	16			0
	16			0
	16			0
	18	1	1	1	1
	18	1	1	1	1
	18	1	1	1	1
	18	1	1	1	1
	18	1	1	1	1
	18	1	1	1	1
	18	1	1	1	1
	18	1	1	1	1
	18	1	1	1	1
	18	1	1	1	1
	18	1	0	1	1
	18	1		1	1
	18	1		1	1
	18	1		1	1
	18			1	1
	18			1	1
	18			1	1
	18			1	0
	18			1
	18			1
	18			1
	18			1
	18			1
	18			1
	18			1
	18			1
	18			1
	18			0
	18			0
	20	1	1	1	1
	20	1	1	1	1
	20	1	1	1	1
	20	1	1	1	1
	20	1	1	1	1
	20	1	1	1	1
	20	1	1	1	1
	20	1	1	1	1
	20	1	1	1	1
	20	1	1	1	0
	20	1	1	1
	20	1	1	1
	20	1	1	1
	20	1	1	1
	20	1	1	1
	20	1	0	1
	20	1	0	1
	20	1	0	1
	20	1		1
	20	1		1
	20	1		1
	20	1		1
	20	1		1
	20	1		1
	20	1		1
	20	1		1
	20	1		1
	20	1		0
	20	1		0
	20	1		0
	20	1
	20	1
	20	1
	20	1
	20	1
	20	1
	20	1
	20	1
	22	1	1	1	1
	22	1	1	1	1
	22	1	1	1	1
	22	1	1	1	1
	22	1	1	1	1
	22	1	1	1	1
	22	1	1	1	1
	22	1	1	1	1
	22	1	1	1	1
	22	1	1	1	1
	22	1	1	1	1
	22	1	1	1	0
	22	1	0	1	0
	22	1		1
	22	1		1
	22	1		1
	22	1		1
	22	1		1
	22	1		1
	22	1		1
	22	1		1
	22	1		1
	22	1		1
	22	1		1
	22	1		1
	22	1		1
	22	1		1
	22	1		1
	22	1		1
	22	1		0
	22	1
	22	1
	22	1
	22	1
	22	1
	22	1
	22	1
	22	1
	22	1
	22	1
	22	1
	22	1
	22	1
	22	1
	23	1		1
	23	1		1
	23	1		1
	23	1		1
	23	1		1
	23	1		1
	23	1		1
	23	1		1
	23	1		1
	23	1		1
	23	1
	23	1
	23	1
	23	1
	23	1
	24	1	1	1	1
	24	1	1	1	1
	24	1	1	1	1
	24	1	1	1	1
	24	1	1		1
	24	1	1		1
	24	1	1		1
	24	1	1		1
	24	1	1		1
	24	1	1		1
	24	1	1		1
	24	1	1		1
	24	1	1		1
	24	1			1
	24	1			1
	24	1			1
	24	1			1
	24				1
	24				1
	24				1
	24				1
	24				1
	24				1
	24				1
	24				1
	25	1	1	1	1
	25	1	1		1
	25	1	1		1
	25		1		1
	25		1		1
	25		1		1
	25		1		1
	25		1		1
	25		1		1
	25		1		1
	25		1
	25		1
	25		1
	25		1
	25		1
	25		1
	25		1
	27	1	1		1
	27	1	1		1
	27	1	1		1
	27	1	1		1
	27	1	1		1
	27		1		1
	27		1		1
	27		1		1
	27		1		1
	27		1		1
	27		1		1
	27		1		1
	27		1		1
	27		1		1
	27		1		1
	27		1		1
	27		1		1
	27		1		1
	27				1
	27				1
	28		1		1
	28		1		1
	28		1		1
	28		1		1
	28		1		1
	28		1		1
	28		1		1
	28		1		1
	28		1		1
	28		1		1
	29		1		1
	29		1		1
	29		1		1
	29		1		1
	29		1		1
	29		1		1
	29		1
	29		1
	31		1		1
	31		1		1
	31		1		1
	31		1		1
	31		1		1
	31		1		1
	31		1		1
	31		1		1
	31		1		1
	31		1		1
	31		1		1
	31		1
	31		1
	32		1		1
	32		1		1
	32		1		1
	32		1		1
	32		1		1
	32		1
	34		1
	34		1
	34		1
	35		1
	35		1
	35		1
	36		1
	36		1
	37		1
Rep 4	8	1	0	1	1
	8	0	0	1	1
	8	0	0	0	1
	8	0	0		1
	8		0		0
	8		0		0
	8		0		0
	8				0
	8				0
	8				0
	10	1	1	1	1
	10	1	0	1	1
	10	1	0	1	1
	10	0	0	1	1
	10	0	0	0	1
	10	0		0	1
	10	0			0
	10				0
	10				0
	10				0
	12	1	1	1	1
	12	1	0	1	1
	12	1	0	1	1
	12	1	0	1	1
	12	1	0	1	1
	12	1	0	0	1
	12			0	1
	12			0	1
	12				0
	12				0
	12				0
	12				0
	12				0
	12				0
	12				0
	14	1	1	1	1
	14	1	1	1	1
	14	1		1	1
	14	1		1	1
	14	1		1	1
	14	1		1	1
	14	1		1	0
	14	1		1	0
	14	1		1	0
	14	1		1
	14			1
	14			1
	14			1
	16	1	1	1	1
	16	1	1	1	1
	16	1	1	1	1
	16	1	1	1	1
	16	1		1	1
	16	1		1	1
	16	1		1	1
	16	1		1
	16	1		1
	16	1		1
	16	1		1
	16	1		1
	16	1		1
	16	1		1
	16	1		1
	16	1		1
	16	1		1
	16	1		1
	16	1		1
	16	1		1
	16	1		1
	16	1		1
	16	1		1
	16	1		1
	16	1		1
	16	1		1
	16	1		1
	16	1		1
	16	1		1
	16	1		1
	16	1
	16	1
	16	1
	16	1
	16	1
	16	1
	16	1
	16	1
	16	1
	16	1
	16	1
	16	1
	16	1
	16	1
	16	1
	16	1
	16	1
	16	1
	16	1
	16	1
	16	1
	16	1
	16	1
	16	1
	16	1
	16	1
	16	1
	16	1
	17	1	1	1	1
	17	1		1	1
	17	1		1	1
	17	1		1
	17	1		1
	17	1		1
	17	1		1
	17	1		1
	17	1		1
	17	1		1
	17	1		1
	17	1		1
	17	1		1
	17	1		1
	17	1		1
	17			1
	17			1
	17			1
	18	1	1	1	1
	18	1	1	1	1
	18	1		1	1
	18	1		1	1
	18	1		1	1
	18	1		1	1
	18	1		1	1
	18	1		1	1
	18	1		1	1
	18	1		1
	18	1		1
	18	1		1
	18	1		1
	18	1		1
	18	1		1
	18	1		1
	18	1		1
	18	1		1
	18	1		1
	18	1
	18	1
	18	1
	18	1
	18	1
	18	1
	18	1
	18	1
	18	1
	20	1	1	1	1
	20	1	1	1	1
	20	1	1	1	1
	20	1	1	1	1
	20	1	1	1	1
	20	1	1	1	1
	20	1	1	1	1
	20	1	1	1	1
	20	1	1	1	1
	20	1	1	1	1
	20	1	1	1	1
	20	1	1	1	1
	20	1	1	1	1
	20	1	1	1	1
	20	1	1	1	1
	20	1	1	1	1
	20	1	1	1	1
	20	1	1	1	1
	20	1		1	1
	20	1		1	1
	20	1		1	1
	20	1		1	1
	20	1		1	1
	20	1		1
	20	1		1
	20	1		1
	20	1		1
	20	1		1
	20	1		1
	20	1		1
	20	1		1
	20	1		1
	20	1		1
	20	1		1
	20	1		1
	20	1		1
	20	1		1
	20	1		1
	20	1
	20	1
	20	1
	20	1
	20	1
	20	1
	20	1
	20	1
	20	1
	20	1
	20	1
	20	1
	20	1
	20	1
	20	1
	20	1
	20	1
	20	1
	20	1
	20	1
	20	1
	20	1
	21	1	1	1	1
	21	1	1	1	1
	21	1	1	1	1
	21	1	1	1	1
	21	1	1	1	1
	21	1	1	1	1
	21	1	1	1	1
	21	1	1	1	1
	21	1	1	1	1
	21	1	1	1	1
	21			1	1
	21			1	1
	21			1	1
	21			1	1
	21			1
	21			1
	21			1
	21			1
	21			1
	21			1
	21			1
	21			1
	21			1
	22	1	1	1	1
	22	1	1	1	1
	22	1	1	1	1
	22	1	1	1	1
	22	1	1	1	1
	22	1	1	1	1
	22	1	1	1	1
	22	1	1	1	1
	22	1	1	1	1
	22	1	1	1	1
	22	1	1	1	1
	22	1	1	1	1
	22	1	1	1	1
	22	1		1	1
	22	1		1	1
	22	1		1	1
	22	1		1	1
	22	1		1	1
	22	1		1	1
	22	1		1	1
	22	1		1	1
	22	1		1	1
	22	1			1
	22	1			1
	22	1			1
	22				1
	23	1	1	1	1
	23	1	1	1	1
	23	1	1	1	1
	23	1	1	1	1
	23	1	1	1	1
	23	1	1	1	1
	23	1	1	1	1
	23	1	1	1	1
	23	1	1	1	1
	23	1	1	1	1
	23	1	1	1	1
	23	1	1	1	1
	23	1	1	1	1
	23	1	1	1	1
	23	1	1		1
	23	1			1
	23	1			1
	24	1	1	1	1
	24	1	1	1	1
	24	1	1	1	1
	24	1	1	1	1
	24	1	1	1	1
	24	1	1	1	1
	24	1	1	1	1
	24	1	1	1	1
	24		1	1	1
	24		1	1	1
	24		1	1	1
	24		1	1	1
	24		1	1	1
	24		1		1
	24		1		1
	24		1		1
	24		1		1
	24		1		1
	24		1		1
	24		1		1
	24		1		1
	24		1		1
	24		1		1
	24		1		1
	24		1		1
	24				1
	24				1
	24				1
	25	1	1	1	1
	25	1	1	1	1
	25	1	1	1	1
	25		1	1	1
	25		1	1	1
	25		1		1
	25		1		1
	25		1		1
	25		1		1
	25		1		1
	25		1		1
	25		1		1
	25		1
	26	1	1	1	1
	26	1	1	1	1
	26		1	1	1
	26		1		1
	26		1		1
	26		1
	26		1
	26		1
	26		1
	26		1
	26		1
	26		1
	26		1
	26		1
	26		1
	26		1
	26		1
	27	1	1	1	1
	27		1		1
	27		1		1
	27		1		1
	27		1		1
	27		1		1
	27		1
	27		1
	27		1
	27		1
	27		1
	27		1
	28		1		1
	28		1		1
	28		1		1
	28		1		1
	28		1
	28		1
	28		1
	28		1
	28		1
	28		1
	28		1
	28		1
	28		1
	28		1
	28		1
	28		1
	29		1		1
	29		1		1
	29		1		1
	29		1
	29		1
	29		1
	29		1
	29		1
	30		1		1
	30		1		1
	30		1		1
	30		1		1
	30		1		1
	30		1		1
	30		1
	30		1
	30		1
	30		1
	30		1
	30		1
	31		1
	31		1
	31		1
	31		1
	31		1
	31		1
	31		1
	31		1
	32		1
	32		1
	32		1
	32		1
	32		1
	32		1
	33		1
	33		1
	33		1
	33		1
	34		1
	34		1
	34		1
	34		1
	34		1
	35		1
	35		1
	35		1
	36		1
	36		1
	37		1
	38		1
	38		1
Performed together with data in Fig. 4I and Fig. 6P
Fig. 4H
	CTL					odc-1(RNAi)
Ad lib.	64.1304	70.5882	71.4678	66.78	69.356	73.5849	77.5862	71.6578	69.4521	74.896
IF	76.9912	84.4444	81.876	80.9834	83.879	69.8413	83.0769	74.532	72.3823	74.843
Fig. 4I
days	CTL ad lib.	CTL IF	argn-1(RNAi) ad lib.	argn-1(RNAi) IF	smd-1(RNAi) ad lib.	smd-1(RNAi) IF	spds-1(RNAi) AL	spds-1(RNAi) IF
6								1
8			0	1	0	1	0	1
8			0	1	0		0	1
8				1	0
8				0
8
10	0	1	1	1	1	0	1	1
10	0	1	1	0	1	0	0	1
10	0		1	0	1	0	0	0
10	0		1	0	1	0	0
10	0		1		0	0
10	0		1		0	1
10	1		1		0
10	1		0		0
10			0		0
10			0		0
10			0		0
10					0
10					0
10					0
10
12	1		1	1	1	1	1	1
12	1		1	1	1	1	1	1
12	1		1	1	1	0	1	0
12	1		1	1	1		1	0
12	1		1	1	1		1	0
12			1	1	1		1
12			1	0			1
12			1	0			1
12			1
12			1
12			1
12			1
14	1	1	1	1	1	0	1	1
14	1	1	1	1	1	0	1	1
14	1	0	1	1	1	0	1	1
14	1		1	1	1	1	1	1
14	1		1	1	1	1	1	1
14	1		1		1	1	1	1
14	1		1		1	1	1	1
14	1		1		1	1	1	1
14	0		1		1	1	1	1
14	0		1		1	1	1	1
14			1		1	1	1	0
14			1		1	1	1	0
14			1		1		1	0
14			1		1		1
[truncated: 1,738 more rows]
[truncated: 75 more columns]
