# Supplementary material for: Spermidine is essential for fasting-mediated autophagy and longevity
Source: Nat Cell Biol. 2024 Aug 8;26(9):1571–84. doi: 10.1038/s41556-024-01468-x (PMC11392816; doi:10.1038/s41556-024-01468-x)
Supplement: Supplementary file 16 — Numerical Source Data. [file 41556_2024_1468_MOESM16_ESM.xlsx]

## Sheet: Fig. 5
Fig. 5B
	CTL															DFMO
Ad lib.	46.3923	50.54	38.5416	46.6757	44.2872	32.9417	55.2517	51.5874	38.3213	39.484	36.3145	49.1391	48.736			36.3794	46.269	37.5587	49.2521	58.1877	43.2019	35.9289	38.2061	52.569
IF	43.7206	44.0753	31.8208	30.7704	35.6423	38.3818	38.8414	34.0461	42.9841	35.1595	32.0867	42.0756	43.0108	44.376	47.9159	41.9915	46.1976	44.1949	43.8984	45.9886	45.0468	42.04	42.346
Fig. 5C
	CTL															DFMO
Ad lib.	1.66994	2.57144	2.11084	1.62242	1.95374	2.17551	2.33725	2.26154	1.79537	2.03915	1.8242	1.93189	2.28245			1.9748	1.96471	1.92954	1.6532	1.71077	2.17505	1.76946	1.95056	1.58459
IF	1.52958	1.61696	1.42861	1.4757	2.20895	2.06445	1.7398	1.70926	2.21107	1.81215	1.86116	2.07019	1.64582	1.97696	1.82535	1.80144	1.953	2.46668	1.98152	1.58233	2.2835	1.87537	1.72245
Fig. 5E
DFMO:	0																		0.25%														0.5%
Ad lib.	0.1	0.133333	0.166667	0.2	0.333333	0.25	0.216667	0.166667	0.0666667	0.183333	0.25	0.283333	0.0666667	0.183333	0.216667	0.183333	0.0967742	0.15	0.266667	0.1	0.1	0.166667	0.133333	0.116667	0.183333	0.166667	0.133333	0.2	0.25	0.15	0.166667	0.25	0.241935	0.274194	0.216667	0.183333	0.2	0.133333	0.0833333	0.1	0.15	0.129032	0.116667	0.233333
IF	0.0666667	0.1	0.1	0.1	0.0833333	0.209677	0.0833333	0.1	0.116667	0.0967742	0.0833333	0.1	0.166667	0.15	0.225806				0.216667	0.116667	0.15	0.183333	0.183333	0.116667	0.129032	0.177419	0.183333	0.145161	0.116667	0.2	0.233333		0.15	0.183333	0.133333	0.193548	0.216667	0.333333	0.116667	0.145161	0.233333	0.274194	0.1	0.116667	0.241935	0.225806	0.177419	0.25
Fig. 5F
DFMO:	CTL																				0.25% DFMO																0.5% DFMO
Ad lib.	2.341	2.781	2.355	2.892	2.543	2.786	2.43		2.732	2.229	2.024	2.666	2.669	2.831	3.255	2.48	2.475	1.785		2.578	2.178			2.622	1.883	3.403	1.986	2.674	2.552	2.377	2.77	2.412	2.28	2.097	1.948	2.541		3.012	2.698			2.832	3.109	2.507	2.471	2.626	2.274	2.273	1.694
IF	4.594	4.238	3.658	5.236		3.885	3.455	4.301	3.534	4.131	3.205	3.872	3.28	3.186	3.29	3.087					2.513	3.546	3.079	3.679	2.288	3.378	2.51		2.399	1.944	2.377	2.628			3.477	3.454	2.39	2.267	1.823	2.724	3.815	2.537	3.156	2.928	2.186	2.599	2.727	2.766	2.836
Fig. 5H
Days	Ad lib.								IF								IF + DFMO								Ad lib.+SPD
0	0	0	0	0	0	0	0	0	0	0	0	0	0	0	0	0	0	0	0	0	0	0	0	0	0	0	0	0	0	0	0	0
3	8	6	5	7	5	8	7	5	0	4	8	6	4	7	8	5	4	6	8	7	4	4	3	3	4	8	5	8	4	4	7	4
4	14	8	11	8	8	10	11	13	8	8	10	9	10	10	14	9	13	14	15	15	11	10	7	9	11	14	11	14	11	12	14	14
5	12	15	15	13	16	16	14	16	13	9	9	9	12	12	16	11	15	14	13	16	14	13	12	13	12	13	6	12	12	12	10	11
7	12	14	15	12	16	15	15	14	13	7	10	8	10	10	14	10	14	13	13	15	14	12	12	12	13	12	6	11	12	10	10	10
9	12	14	13	10	12	14	11	10	8	6	9	8	11	10	12	10	11	12	11	11	10	12	10	10	11	9	6	10	9	9	9	9
11	9	10	11	12	10	12	10	7	5	4	4	2	4	8	7	5	7	9	11	9	5	5	4	6	6	8	6	9	8	9	7	6
14	7	5	7	8	6	8	7	8	2	4	3	0	4	6	5	3	5	8	9	8	3	4	3	5	6	7	4	7	6	6	3	4
17	6	4	5	6	4	4	4	6	3	4	3	0	3	5	4	2	4	6	8	6	3	4	3	4	6	6	3	7	5	4	2	4
21	3	1	1	4	0	0	1	4	1	1	0	0	2	1	1	1	3	4	4	3	0	1	1	2	3	3	1	4	2	2	0	2
24	0	0	0	0	0	0	0	0	0	0	0	0	0	0	0	0	0	0	0	0	0	0	0	0	1	0	0	0	0	0	0	0
Fig. 5I
CTL	IF	IF+DFMO	CTL+SPD
1.0251	0.61146	0.90221	0.90521
0.93518	0.5695	1.07006	0.98314
1.01311	0.64144	1.16898	0.5695
1.04608	0.42862	1.09704	1.0311
0.92919	0.70438	0.71937	0.84826
1.05508	0.84526	0.76433	0.82428
0.96815	0.93518	0.64743	0.6864
1.0281	0.64444	0.77632	0.74635
[truncated: 3 more columns]
