# Supplementary material for: Spermidine is essential for fasting-mediated autophagy and longevity
Source: Nat Cell Biol. 2024 Aug 8;26(9):1571–84. doi: 10.1038/s41556-024-01468-x (PMC11392816; doi:10.1038/s41556-024-01468-x)
Supplement: Supplementary file 17 — Numerical Source Data. [file 41556_2024_1468_MOESM17_ESM.xlsx]

## Sheet: Fig. 6
Additional notes for statistical analyses in italic next to the data sets.
Fig. 6C
	WT								∆spe1
CTL	0.8442	1.33746	1.02813	0.79021	1.15415	1.13586	0.735259	0.974732	0.12307	0.14664	0.12628	0.12121	0.075989	0.065475	0.026755
-N	3.20282	3.34195	3.0493	2.0073	1.45992	1.72413	1.48243	1.92311	0.12379	0.13823	0.13832	0.16382	0.08877	0.104144	0.098155
Log2-transformed
Fig. 6E
	Ad lib.																								Fasted
eIF5AH	0.898965	0.974391	1.10522	1.23777	1.17216	0.871976	0.739523		0.999478	1.11403	0.817387	0.977064	0.989635	1.09771	1.00469		1.39604	1.10776	1.01318	1.04314	1.04096	1.0712	1.17502	0.152707	1.40433	1.5163	1.54354	1.28702	0.963362	1.19772	0.875686	1.08291	1.59165	1.48898	1.33759	1.29033	1.41282	1.36429	1.25407		1.18759	1.30233	1.03225	1.42691	1.24807	1.58281	1.18018	1.16396
eIF5A	1.01691	1.08115	0.939051	0.912889	0.804952	0.932402	1.31265		0.950002	1.14805	0.84674	1.00394	0.984901	1.08112	0.985248		1.4297	1.13648	1.14189	1.03314	1.02176	0.989985	1.12687	0.120179	1.4975	1.62178	0.961137	1.05522	1.52967	1.68673	1.60448	1.96467	1.23714	1.21863	1.08156	1.06022	1.05053	1.16674	1.02823		1.14181	1.22957	1.0048	1.31239	1.2148	1.47126	1.17538	1.04971
eIF5AH/eIF5A	0.862988	0.879816	1.14895	1.32363	1.42154	0.912945	0.549977		1.02705	0.947284	0.942369	0.95008	0.980902	0.991189	0.995475		0.953226	0.951538	0.866171	0.985661	0.994556	1.05629	1.01792	1.24043	0.915476	0.912719	1.56775	1.19066	0.6148	0.693192	0.532791	0.538077	1.25594	1.19278	1.20731	1.18808	1.31288	1.1415	1.19063		1.01535	1.03398	1.00288	1.06139	1.00295	1.05023	0.980193	1.08246
Fig. 6G
Ad lib.				Fasted
1	1	1	1	1.2544	1.814	2.49822	1.86583
Fig. 6I
	Ad lib.							Fasted
eIF5AH	0.84265	0.939754	1.05221	0.679467	1.0661	1.05769	1.36213	1.28737	1.17835	1.78054	1.49178	1.85579	1.72141	0.928384
eIF5A	1.28364	1.32188	0.512606	0.478503	0.603745	0.814276	1.98535	2.18637	1.39083	0.780011	0.706079	1.59459	1.13695	1.3614
eIF5AH/eIF5A	0.53489	0.579274	1.67256	1.15703	1.43881	1.05839	0.559042	0.479778	0.690337	1.86	1.72153	0.948291	1.23369	0.555653
Fig. 6J
	eIF5AH																		eIF5A
0	1.0343	0.998484	1.06176	1.21109	0.783278	1.05111		1.0125	1.15307	0.769759	0.855528	1.18581	0.993921	1.19365	0.953859	0.941157	0.798588	1.00214	1.08251	1.1794	1.10486	1.01511	0.823893	0.917419		1.07436	0.843739	0.718192	0.755389	0.843306	0.81498	0.753089	1.05123	1.21161	1.24181	1.5691
1	1.11466	1.09485	1.26898	2.14807	1.19978	1.3425		1.15617	1.53217	1.0939	1.07129	0.9617	0.895287	1.30895	1.37418	1.04459	0.921922	1.3547	1.11443	0.860349	0.89044	0.75501	0.72414	1.25596		0.934215	1.04511	0.718879	0.683708	0.640041	0.641162	0.797122	1.10087	1.22605	1.27601	1.54969
3	1.43661	1.51548	1.55313	2.14239	2.13382	1.46756		1.27403	2.24157	1.19228	1.04478	1.47171	1.30103	1.71816	1.37055	1.52644	0.99409	1.28559	1.07715	1.06882	1.14495	0.808718	1.00882	1.07906		0.983496	0.962599	0.624592	0.689424	0.573611	0.806014	0.741364	0.933298	1.45087	1.15488	1.36014
5	1.28215	1.50002	1.61815			1.92973		1.92306	1.95192	1.2489	1.62346	1.8019	1.8757	1.59528	1.63303	1.54575	1.52806	2.23937	0.779042	1.01566	1.12596			0.916129		1.26391	0.711355	0.58023	0.90899	0.787805	0.749402	0.633674	1.08766	1.52372	1.24333	1.63185
3d RF		1.52842	1.53189	2.32054	1.45973	1.50146		1.2905	1.81889	1.27649	1.74804	1.60829	1.80725	1.94203	1.30698	1.61715	1.63322	1.63818		0.935358	1.28146	0.769053	0.854901	1.07943		0.96568	0.635378	0.711128	0.904743	0.799318	0.823865	0.869848	0.945401	1.3454	1.12765	1.45177
Fig. 6L
Time (h)	CTL								-N
6	0.615167	1.4706	0.6953	1.21893	1.17098	1.02556	0.736382	1.06708	2.32612	4.23471	2.01706	4.29935	3.17161	3.30861	1.7644	3.11405
24	0.628621	1.13188	0.735607	1.5039	0.882131	1.27314	0.739472	1.10526	6.63289	7.66547	7.8155	8.19993	10.3902	10.2862	7.71125	6.92478
Fig. 6M
	Ad lib.					Fasted
dhps-1	0	0	0	0	0	1.26118	0.786394	0.499109	0.136766	0.700315
dohh-1	0	0	0	0	0	1.68494	0.436131	1.20727	0.455787	1.66251
iff-1	0	0	0			-1.99777	-1.27309	0.0690339
Fig. 6N
	CTL				Starv.
DHPS	0	0	0	0	1.12506	1.99931	2.84339	2.14422
DOHH	0	0	0		1.00175	0.703129	0.487823
eIF5A	0	0	0	0	0.0504271	1.98584	1.35417	0.862474
Fig. 6O
	WT CTL												WT -N												∆lia1 CTL												∆lia1 -N
1	97.9938	97.5406	95.2787	95.4968	94.7434	94.8618	92.9565	91.1793	91.504	91.1128	92.074	93.2175	97.8244	98.2559	99.1323	99.0241	99.2086	99.3425	98.422	98.1498	98.4493	97.9482	98.1888	98.2847	96.9626	97.1341	97.3303	97.1088	97.2035	97.0429	96.3719	96.218	95.6899	96.7898	97.1434	96.9829	97.8225	97.9853	98.2269	98.3791	97.8601	97.811	97.9208	97.7784	96.4854	97.579	97.8917	97.6174
3	55.9281	54.7677	58.2198	58.6511	56.8911	58.5858	63.577	61.044	62.5877	60.8892	62.4962	63.4804	91.8023	94.3611	96.4331	96.6685	96.3328	96.8853	92.46	93.0127	92.4457	91.6728	92.344	92.1667	74.0897	74.0984	72.3654	73.9195	74.9476	70.0476	71.1681	71.8144	68.8448	71.0805	73.944	76.7407	92.332	91.6483	92.2558	93.6006	90.9888	91.1798	93.3039	91.1742	91.56	92.0053	93.6139	93.4676
6	50.7095	51.8944	52.5985	55.0245	50.7923	53.9029	32.2043	35.0919	36.6951	33.967	37.3515	32.5808	76.7038	78.914	86.1351	86.0576	86.1173	86.2545	85.3694	85.8827	84.8157	84.7296	85.0508	85.7796	64.0738	65.4464	62.6959	65.4674	66.8918	63.2094	58.6025	56.8076	58.8743	61.9737	61.6117	64.9683	75.2778	77.3708	77.2751	77.6999	76.578	76.169	86.7646	86.5235	86.3159	85.6456	86.8474	86.9255
8	48.9438	48.2835	50.4709	53.1419	49.9929	47.6331	19.6359	22.7721	24.3965	22.22	24.6259	27.099	77.4543	79.0615	85.1041	84.2874	85.1348	85.0317	82.9763	82.4532	83.4764	82.8501	83.0928	82.1653	61.882	62.9876	60.2649	62.9884	64.2612	60.4414	56.4368	54.9188	56.9094	59.0835	58.2285	62.1019	78.5111	80.4098	80.2749	79.7886	78.8764	78.4439	85.0566	84.7104	83.9666	83.4711	85.3317	84.6177
10	48.1681	48.0771	49.8822	51.932	49.0672	51.3909	16.3305	18.7661	21.2935	19.0284	21.9869	24.0858	72.4532	73.5625	81.7837	81.1808	79.8176	79.3814	80.6507	79.3015	80.394	78.7556	80.8643	80.4553	60.9511	61.7386	59.0603	62.5391	63.1639	59.411	54.0251	52.2277	55.5541	56.5548	56.259	59.8768	70.8147	74.0009	73.1497	73.2054	71.7029	72.2321	81.4947	82.8674	81.8972	80.0699	82.0828	81.073
13	47.9177	47.037	47.764	49.9812	45.5861	47.6891	18.9163	21.0814	21.092	22.1203	19.2842	24.0944	69.7247	71.5779	79.1828	78.8335	79.368	78.9044	80.73	80.8805	80.5385	79.6853	80.7836	80.3874	58.7025	59.2974	56.2168	59.4668	60.0145	55.2198	51.6855	50.5987	48.8776	53.3815	53.7208	55.2904	57.9317	61.0863	61.5557	60.2139	59.0903	59.4926	73.953	71.1402	72.1321	72.6714	76.5225	74.8132
15	44.9392	46.2897	46.4079	47.913	43.227	46.5156	16.381	18.7924	18.7081	19.9777	22.4278	24.0037	64.7215	66.0924	73.7179	74.4892	74.8425	74.9137	79.9041	80.0641	79.8767	79.1362	79.422	79.5103	56.4706	56.9802	53.788	57.027	58.448	53.9617	46.5264	46.4585	39.8078	47.2822	51.861	48.6964	48.321	53.0852	53.0248	49.9863	49.5458	50.1811	57.1187	53.9081	62.9959	65.8517	63.8065	67.7608
17	44.9468	44.6252	45.2534	46.4732	42.01	45.2184	18.6633	20.73	19.9033	21.0733	23.4067	23.7467	58.7074	58.7765	65.7335	66.7291	68.2044	68.4571	77.08	78.0484	84.1233	77.8	77.9583	76.59	52.2724	51.7887	51.3318	48.3458	50.6086	49.9282	38.67	41.6833	36.32	39.6967	44.1933	39.9867	39.3464	44.8825	44.4041	40.539	39.69	40.6632	39.61	46.5267	39.1967	58.3533	43.76	59.1367
20	41.9791	40.6134	41.3268	41.3773	39.7189	41.2368	21.88	22.11	22.9933	22.6	25.46	26.1933	49.3711	50.4682	54.9867	55.3488	56.121	57.8661	67.8133	73.4	70.0267	70.0533	69.1733	67.5267	38.4676	36.9564	39.5464	37.9783	35.4455	36.2592	31.44	30.99	28.97	29.7767	32.71	30.84	31.2989	35.933	35.2888	31.9486	31.3358	31.3353	34.5033	37.1967	33.5667	34.6767	35.3667	36.8767
Fig. 6P
Repeat	Days	CTL	CTL IF	dhps-1(RNAi)	dhps-1(RNAi) IF
Rep 1	8			0	1
	8			0
	10	0	1	1	0
	10	0	1	1	0
	10	0		1
	10	0
	10	0
	10	0
	10	1
	10	1
	12	1		1	0
	12	1		1	0
	12	1		1	0
	12	1		1	0
	12	1		1	1
	12			1
	12			1
	12			1
	14	1	1	1	1
	14	1	1	1	1
	14	1	0	1	1
	14	1		1
	14	1		1
	14	1		1
	14	1		1
	14	1		1
	14	0		1
	14	0		1
	14			1
	14			0
	16	1	1	1	1
	16	1	1	1	1
	16	1	1	1	1
	16	1	0	1	1
	16	1	0	1	1
	16	1		1	1
	16	1		1	1
	16	1		1	1
	16	1		1	1
	16	1		1	0
	16	1		1	0
	16	1		1	0
	16	1		1
	16	1		1
	16	1		1
	16	1		1
	16	1		1
	16	1		1
	16	1		1
	16	1		1
	16	1		1
	16	1		1
	16	1		1
	16	1		1
	16	1		1
	16	1		1
	16	1		1
	16	1		1
	16	1		1
	16	1		1
	16	1		1
	16	1		1
	16	1		1
	16	1		1
	16	1		1
	16	1		1
	16	1		1
	16	1		1
	16	1		1
	16	1		1
	16	1		1
	16	1		1
	16	1		1
	16	1		1
	16	1		1
	16	1		0
	16	1
	16	1
	16	1
	16	1
	16	1
	16	1
	16	1
	16	1
	16	1
	16	1
	16	1
	16	1
	16	1
	16	1
	16	1
	16	1
	16	1
	18	1	1	1	1
	18	1	1	1	1
	18	1	1	1	1
	18	1	0	1	1
	18	1		1	1
	18	1		1	1
	18	1		1	1
	18	1		1	1
	18	1		1	1
	18	1		1	1
	18	1		1
	18	1		1
	18	1		1
	18	1		1
	18	1		1
	18	1		1
	18	1		1
	18	1		1
	18	1		1
	18	1		1
	18	1
	18	1
	18	1
	18	1
	18	1
	18	1
	20	1	1	1	1
	20	1	1	1	1
	20	1	1	1	1
	20	1	1	1	1
	20	1	1	1	1
	20	1	1	1	1
	20	1	1	1	1
	20	1	1	1	1
	20	1	1	1	1
	20	1	1	1	1
	20	1	1	1	1
	20	1	1	1	1
	20	1	1	1	1
	20	1	1	1	1
	20	1	1	1	1
	20	1	0	1	1
	20	1	0	1	1
	20	1		1	1
	20	1		1
	20	1		1
	20	1		1
	20	1		1
	20	1		1
	20	1		1
	20	1		1
	20	1		1
	20	1		1
	20	1		1
	20	1		1
	20	1		1
	20	1		1
	20	1		1
	20	1		1
	20	1		1
	20	1		1
	20	1		1
	20	1		1
	20	1		1
	20	1		1
	20	1		1
	20	1		1
	20	1		1
	20	1		1
	20	1		1
	20	1		1
	20	1		1
	20	1		1
	20	1		1
	20	1		1
	22	1	1	1	1
	22	1	1	1	1
	22	1	1	1	1
	22	1	1	1	1
	22	1	1	1	1
	22	1	1	1	1
	22	1	1	1	1
	22	1	1	1	1
	22	1	1	1	1
	22	1	1	1	1
	22	1	1	1	1
	22	1	1	1	1
	22	1	1	1	1
	22	1	1	1	1
	22	1	1	1	1
	22	1	1	1	1
	22	1	1	1	1
	22	1	1	1	1
	22	1	1	1	1
	22	1	1	1	1
	22	1	1	1	1
	22	1	1	1	1
	22	1	1	1	1
	22	1	1	1	1
	22	1	1	1	1
	22	1		1	1
	22	1		1	1
	22	1		1	1
	22	1		1	1
	22			1	1
	22			1	1
	22			1	1
	22			1	1
	22			1	1
	22			1	1
	22			1	1
	22			1
	22			1
	22			1
	22			1
	22			1
	23	1		1
	23	1		1
	23	1		1
	23	1		1
	23	1		1
	23	1		1
	23	1		1
	23	1		1
	23	1
	23	1
	23	1
	23	1
	23	1
	23	1
	23	1
	23	1
	23	1
	23	1
	24	1	1	1	1
	24	1	1	1	1
	24	1	1	1	1
	24	1	1		1
	24	1	1		1
	24	1	1		1
	24	1	1		1
	24		1		1
	24		1		1
	24		1		1
	24		1		1
	24		1		1
	24		1		1
	24		1		1
	24		1		1
	24		1		1
	24		1		1
	24		1		1
	24		1		1
	24		1		1
	24		1		1
	24		1		1
	24		1		1
	24		1		1
	24		1		1
	24		1		1
	24		1		1
	24		1		1
	24		1		1
	24		1		1
	24		1		1
	24				1
	24				1
	24				1
	25	1	1	1	1
	25		1	1	1
	25		1	1	1
	25		1	1	1
	25		1	1	1
	25		1		1
	25		1		1
	25		1		1
	25		1		1
	25		1		1
	25		1		1
	25		1		1
	25		1		1
	25		1		1
	25		1		1
	25		1		1
	25				1
	25				1
	25				1
	25				1
	25				1
	25				1
	25				1
	26		1	1	1
	26		1		1
	26		1		1
	26		1		1
	26		1		1
	26		1		1
	26		1		1
	26		1
	26		1
	26		1
	26		1
	26		1
	26		1
	27		1	1	1
	27		1		1
	27		1		1
	27		1		1
	27		1		1
	27		1		1
	27		1		1
	27		1		1
	27		1		1
	27		1		1
	27		1		1
	27		1		1
	27		1		1
	27				1
	27				1
	28		1		1
	28		1		1
	28		1		1
	28		1		1
	28		1		1
	28		1
	28		1
	28		1
	28		1
	28		1
	28		1
	30		1		1
	30		1		1
	30		1		1
	30		1		1
	30		1
	30		1
	30		1
	30		1
	30		1
	30		1
	30		1
	30		1
	30		1
	30		1
	30		1
	30		1
	31		1		1
	31		1
	31		1
	32		1
	32		1
	32		1
	33		1
	33		1
	34		1
	35		1
	35		1
	36		1
Rep 2	6				1
	10	1		1	1
	10	1		1	0
	10	1		1
	10	1		1
	10	1		1
	10	1		1
	10	0		1
	10	0		1
	10	0		0
	12	1	1	1	1
	12	1	0	1	1
	12	1	0	1	1
	12	1	0	0	1
	12	1		0	1
	12	1		0	1
	12	1		0	1
	12	1			1
	12	1			0
	12	1			0
	12	1			0
	12	0
	12	0
	12	0
	12	0
	12	0
	12	0
	12	0
	12	0
	12	0
	12	0
	14	1	1	1	1
	14	1	1	1	1
	14	1	1	1	1
	14	1	1	1	1
	14	1	1	1	1
	14	1	1	1	1
	14	1	1	1	1
	14	1	1	1	1
	14	1	0	1	1
	14	1		1	1
	14	1		1	1
	14	1		1	1
	14	1		1	1
	14	1		1	1
	14	1		1	1
	14	1		1	1
	14	1		1	1
	14	1		1	1
	14	1		1	1
	14	1		1	1
	14	1		1	1
	14	0		1	1
	14	0		1	1
	14			1	1
	14			1	1
	14			1	1
	14			1	1
	14			1	1
	14			1	1
	14			1	1
	14			1	1
	14			1	1
	14			1	1
	14			1	1
	14			1	1
	14			1	1
	14			1
	14			1
	14			1
	14			1
	14			1
	14			0
	16	1	1	1	1
	16	1	1	1	1
	16	1	1	1	1
	16	1	1	1	1
	16	1	1	1	1
	16	1	1	1	1
	16	1	1	1	1
	16	1	1	1	1
	16	1	1	1	1
	16	1	1	1	1
	16	1	1	1	1
	16	1	1	1	1
	16	1	1	1	1
	16	1	1	1	1
	16	1	0	1	1
	16	1	0		1
	16	1	0		1
	16	1	0		1
	16	1			1
	16	1			1
	16	1			1
	16	1			1
	16	1			1
	16	1			1
	16	1			1
	16	1
	16	1
	16	1
	17	1		1
	17	1		1
	17	1		1
	17	1		1
	17	1		1
	17	1		1
	17	1		1
	17	1		1
	17	1		1
	17	1		1
	17	1		1
	17	1		1
	17	1		1
	17	1		0
	17	1		0
	17	1
	17	1
	18	1	1	1	1
	18	1	1	1	1
	18	1	1	1	1
	18	1	1	1	1
	18	1	1	1	1
	18	1	1	1	1
	18	1	1	1	1
	18	1	1	1	1
	18	1	1	1	1
	18	1	1	1	1
	18	1		1	1
	18	1		1	1
	18	1		1	1
	18	1		1	1
	18	1		1	1
	18	1		1	1
	18	1		0	1
	18	1			1
	18	1			1
	18	1			1
	18	1			1
	18	1			1
	18	1			1
	18	1			1
	18	1			1
	18	1
	18	0
	20	1	1	1	1
	20	1	1	1	1
	20	1	1	1	1
	20	1	1	1	1
	20	1	1	1	1
	20	1	1	1	1
	20	1	1	1	1
	20	1	1	1	1
	20	1	1	1	1
	20	1	1	1	1
	20	1	1	1	1
	20	1	1	1	1
	20	1	1	1	1
	20	1	1	1	1
	20	1	0	1	1
	20	1	0	1	1
	20	1		1	1
	20	1		1	1
	20	1		1	1
	20	1		1	1
	20	1		1	1
	20	1		1	1
	20	1		1	1
	20	1		1	1
	20	1		1	1
	20	1		1	1
	20	1		1	1
	20	1		1	1
	20	1		1	1
	20	1		1	1
	20	1		1	1
	20	1		1	1
	20	1		1	1
	20	1		1	1
	20	1		1
	20	1		1
	20	1
	20	1
	20	1
	20	1
	20	1
	20	1
	20	1
	20	1
	20	1
	20	1
	20	1
	20	1
	20	1
	20	1
	20	1
	20	1
	20	1
	20	1
	20	1
	20	1
	20	1
	20	1
	20	1
	21	1		1
	21	1		1
	21	1		1
	21	1		1
	21	1		1
	21	1		1
	21	1		1
	21	1		1
	21	1		1
	21	1		1
	21	1		1
	21	1		1
	21	1		1
	21	1		1
	21	1
	21	1
	21	1
	21	1
	22	1	1	1	1
	22	1	1	1	1
	22	1	1	1	1
	22	1	1	1	1
	22	1	1	1	1
	22	1	1	1	1
	22	1	1	1	1
	22	1	1	1	1
	22	1	1	1	1
	22	1	1	1	1
	22	1	1	1	1
	22	1	1	1	1
	22	1	1	1	1
	22	1	1	1	1
	22	1	1	1	1
	22	1	1	1	1
	22	1	1	1	1
	22	1	1	1	1
	22		1	1	1
	22		1	1	1
	22		1	1	1
	22		1	1
	22		1	1
	22		1	1
	22		1
	23	1	1	1	1
	23	1	1	1	1
	23	1	1	1	1
	23	1	1	1
	23	1	1	1
	23	1	1	1
	23	1	1	1
	23		1	1
	23		1	1
	23		1	1
	23		1	1
	23		1	1
	23		1
	23		1
	23		1
	23		1
	23		1
	23		1
	23		1
	23		1
	23		1
	24	1	1	1	1
	24	1	1	1	1
	24		1	1	1
	24		1	1	1
	24		1	1	1
	24		1	1	1
	24		1	1	1
	24		1	1	1
	24		1	1	1
	24		1	1
	24		1	1
	24		1	1
	24		1	1
	24			1
	24			1
	24			1
	24			1
	24			1
	24			1
	24			1
	24			1
	25	1	1	1	1
	25	1	1	1	1
	25	1	1	1	1
	25	1	1		1
	25	1	1		1
	25		1		1
	25		1		1
	25		1
	25		1
	25		1
	25		1
	25		1
	25		1
	26	1	1	1	1
	26	1	1		1
	26	1	1		1
	26		1		1
	26		1
	26		1
	26		1
	26		1
	26		1
	26		1
	26		1
	26		1
	27	1	1
	27		1
	27		1
	27		1
	27		1
	27		1
	28		1		1
	28		1		1
	28		1
	28		1
	28		1
	28		1
	28		1
	28		1
	28		1
	28		1
	28		1
	29		1		1
	29		1		1
	29		1		1
	29		1		1
	29		1
	29		1
	29		1
	29		1
	29		1
	29		1
	29		1
	30		1
	30		1
	30		1
	30		1
	30		1
	30		1
	30		1
	30		1
	30		1
	30		1
	30		1
	32		1
	32		1
	32		1
	32		1
	32		1
	32		1
	32		1
	32		1
	33		1
	33		1
	33		1
	33		1
	33		1
	34		1
	35		1
	36		1
	37		1
	37		1
Rep 3	8	1
	10	1	1	1	1
	10	1		1
	10			1
	12	1	1	1	1
	12	1	1	1	1
	12	1	1	1	1
	12	1	0	1	1
	12	0	0	0	1
	12	0	0	0	1
	12	0	0	0	1
	12	0		0	1
	12	0		0	1
	12	0		0	0
	12	0		0	0
	12	0		0	0
	12	0			0
	12	0
	14	1	1	1	1
	14	1	1	1	1
	14	1	1	1	1
	14	1	1	1	1
	14	1	1	1	1
	14	1	1	1	1
	14	1	1	1	1
	14	1	1	1	1
	14	1	1	1	1
	14	1		1	1
	14	1		1	1
	14	1		1	1
	14	1		1	1
	14	1		1	1
	14	1		1	1
	14	1		1	1
	14	1		1	1
	14	1		1	1
	14	1		1	1
	14	1		1	1
	14	1		1	1
	14	1		1	1
	14	1		1	1
	14	1		1	1
	14	1			1
	14	1			1
	14				1
	14				1
	14				1
	14				1
	14				1
	14				1
	14				1
	14				1
	14				1
	15		1
	16	1	1	1	1
	16	1	1	1	1
	16	1	1	1	1
	16	1	1	1	1
	16	1	1	1	1
	16	1	1	1	1
	16	1	1	1	1
	16	1	1	1	1
	16	1	1	1	1
	16	1	1	1	1
	16	1	1	1	1
	16	1	1	1	1
	16	1	1	1	1
	16	1		1	1
	16	1		1	1
	16	1		1	1
	16	1		1	1
	16	1		1	1
	16	1		1	1
	16	1		1	1
	16	1		1	1
	16	1		1	1
	16	1		1	1
	16	1		1	1
	16	1		1	1
	16	1		1	1
	16			1	1
	16			1	1
	16			1	1
	16			1	1
	16			1
	16			1
	16			1
	16			1
	16			1
	18	1	1	1	1
	18	1	1	1	1
	18	1	1	1	1
	18	1	1	1	1
	18	1	1	1	1
	18	1	1	1	1
	18	1	1	1	1
	18	1	1	1	1
	18	1	1	1	1
	18	1	1	1	1
	18	1	0	1	1
	18	1		1	1
	18	1		1	1
	18	1		1	1
	18			1	1
	18			1	1
	18			1	1
	18			1
	18			1
	18			1
	18			1
	18			1
	18			0
	18			0
	20	1	1	1	1
	20	1	1	1	1
	20	1	1	1	1
	20	1	1	1	1
	20	1	1	1	1
	20	1	1	1	1
	20	1	1	1	1
	20	1	1	1	1
	20	1	1	1	1
	20	1	1	1	1
	20	1	1	1	1
	20	1	1	1	1
	20	1	1	1	1
	20	1	1	1	1
	20	1	1	1	1
	20	1	0	1	1
	20	1	0	1	1
	20	1	0	1	1
	20	1		1	1
	20	1		1	0
	20	1		1
	20	1		1
	20	1		1
	20	1		1
	20	1		1
	20	1		1
	20	1		1
	20	1		1
	20	1		1
	20	1		1
	20	1		1
	20	1		1
	20	1		1
	20	1		1
	20	1		1
	20	1		1
	20	1		1
	20	1		1
	20			1
	20			1
	20			1
	20			1
	20			1
	20			1
	20			1
	20			1
	20			1
	20			1
	22	1	1	1	1
	22	1	1	1	1
	22	1	1	1	1
	22	1	1	1	1
	22	1	1	1	1
	22	1	1	1	1
	22	1	1	1	1
	22	1	1	1	1
	22	1	1	1	1
	22	1	1	1	1
	22	1	1	1	1
	22	1	1	1	1
	22	1	0	1	1
	22	1		1	1
	22	1		1	1
	22	1		1	1
	22	1		1	1
	22	1		1	1
	22	1		1	1
	22	1		1	1
	22	1		1	1
	22	1		1	1
	22	1		1	1
	22	1		1	1
	22	1		1	1
	22	1		1	1
	22	1		1	1
	22	1		1	1
	22	1		1	1
	22	1		1	1
	22	1		1	1
	22	1		1	1
	22	1		1	1
	22	1		1	1
	22	1		1	1
	22	1		1	1
	22	1			1
	22	1			1
	22	1			1
	22	1			1
	22	1			1
	22	1			1
	22	1			1
	22	1
	23	1			1
	23	1			1
	23	1			1
	23	1			1
	23	1			1
	23	1			1
	23	1			1
	23	1			1
	23	1			1
	23	1			1
	23	1			1
	23	1			1
	23	1			1
	23	1			1
	23	1			1
	23				1
	23				1
	23				1
	23				1
	23				1
	23				1
	23				1
	23				1
	23				1
	23				1
	23				1
	23				1
	23				1
	23				1
	23				1
	23				1
	23				1
	23				1
	23				1
	23				1
	23				1
	24	1	1	1	1
	24	1	1	1	1
	24	1	1	1	1
	24	1	1	1	1
	24	1	1	1	1
	24	1	1	1	1
	24	1	1	1	1
	24	1	1	1
	24	1	1	1
	24	1	1	1
	24	1	1	1
	24	1	1	1
	24	1	1	1
	24	1		1
	24	1		1
	24	1		1
	24	1		1
	24			1
	24			1
	24			1
	25	1	1	1	1
	25	1	1	0	1
	25	1	1		1
	25		1		1
	25		1		1
	25		1		1
	25		1		1
	25		1		1
	25		1
	25		1
	25		1
	25		1
	25		1
	25		1
	25		1
	25		1
	25		1
	26			1
	27	1	1	1	1
	27	1	1	1	1
	27	1	1		1
	27	1	1		1
	27	1	1		1
	27		1		1
	27		1
	27		1
	27		1
	27		1
	27		1
	27		1
	27		1
	27		1
	27		1
	27		1
	27		1
	27		1
	28		1		1
	28		1
	28		1
	28		1
	28		1
	28		1
	28		1
	28		1
	28		1
	28		1
	29		1		1
	29		1
	29		1
	29		1
	29		1
	29		1
	29		1
	29		1
	30				1
	31		1
	31		1
	31		1
	31		1
	31		1
	31		1
	31		1
	31		1
	31		1
	31		1
	31		1
	31		1
	31		1
	32		1
	32		1
	32		1
	32		1
	32		1
	32		1
	34		1
	34		1
	34		1
	35		1
	35		1
	35		1
	36		1
	36		1
	37		1
Rep 4	8	1	0	1	1
	8	0	0	0	0
	8	0	0	0	0
	8	0	0	0	0
	8		0		0
	8		0		0
	8		0		0
	8				0
	8				0
	8				0
	10	1	1	1	1
	10	1	0	1	1
	10	1	0	0	0
	10	0	0	0	0
	10	0	0	0
	10	0		0
	10	0
	12	1	1	1	1
	12	1	0	1	1
	12	1	0	1	0
	12	1	0	1	0
	12	1	0	1	0
	12	1	0	1
	12			1
	12			0
	12			0
	14	1	1	1	1
	14	1	1	1	1
	14	1		1	1
	14	1		1	1
	14	1		1
	14	1		1
	14	1		1
	14	1		1
	14	1		1
	14	1		1
	14			1
	14			1
	16	1	1	1	1
	16	1	1	1	1
	16	1	1	1	1
	16	1	1	1	1
	16	1		1	1
	16	1		1	1
	16	1		1	1
	16	1		1	1
	16	1		1	1
	16	1		1
	16	1		1
	16	1		1
	16	1		1
	16	1		1
	16	1		1
	16	1		1
	16	1		1
	16	1		1
	16	1		1
	16	1		1
	16	1		1
	16	1		1
	16	1		1
	16	1		1
	16	1		1
	16	1		1
	16	1		1
	16	1		1
	16	1		1
	16	1		1
	16	1		1
	16	1		1
	16	1		1
	16	1		1
	16	1		1
	16	1		1
	16	1		1
	16	1		1
	16	1		1
	16	1		1
	16	1		1
	16	1		1
	16	1		1
	16	1		1
	16	1		1
	16	1		1
	16	1
	16	1
	16	1
	16	1
	16	1
	16	1
	16	1
	16	1
	16	1
	16	1
	16	1
	16	1
	17	1	1	1	1
	17	1		1	1
	17	1		1	1
	17	1		1	1
	17	1		1	1
	17	1		1	1
	17	1		1
	17	1		1
	17	1		1
	17	1		1
	17	1		1
	17	1		1
	17	1
	17	1
	17	1
	18	1	1	1	1
	18	1	1	1	1
	18	1		1	1
	18	1		1	1
	18	1		1	1
	18	1		1	1
	18	1		1	1
	18	1		1	1
	18	1		1
	18	1		1
	18	1		1
	18	1		1
	18	1		1
	18	1		1
	18	1		1
	18	1		1
	18	1		1
	18	1		1
	18	1		1
	18	1
	18	1
	18	1
	18	1
	18	1
	18	1
	18	1
	18	1
	18	1
	20	1	1	1	1
	20	1	1	1	1
	20	1	1	1	1
	20	1	1	1	1
	20	1	1	1	1
	20	1	1	1	1
	20	1	1	1	1
	20	1	1	1	1
	20	1	1	1	1
	20	1	1	1	1
	20	1	1	1	1
	20	1	1	1	1
	20	1	1	1	1
	20	1	1	1	1
	20	1	1	1	1
	20	1	1	1	1
	20	1	1	1	1
	20	1	1	1	1
	20	1		1	1
	20	1		1	1
	20	1		1	1
	20	1		1	1
	20	1		1
	20	1		1
	20	1		1
	20	1		1
	20	1		1
	20	1		1
	20	1		1
	20	1		1
	20	1		1
	20	1		1
	20	1		1
	20	1		1
	20	1		1
	20	1		1
	20	1		1
	20	1		1
	20	1		1
	20	1		1
	20	1		1
	20	1		1
	20	1		1
	20	1		1
	20	1		1
	20	1		1
	20	1		1
	20	1		1
	20	1		1
	20	1		1
	20	1		1
	20	1		1
	20	1
	20	1
	20	1
	20	1
	20	1
	20	1
	20	1
	20	1
	21	1	1	1	1
	21	1	1	1	1
	21	1	1	1	1
	21	1	1	1	1
	21	1	1	1	1
	21	1	1	1	1
	21	1	1	1	1
	21	1	1	1	1
	21	1	1	1	1
	21	1	1	1	1
	21			1	1
	21			1	1
	21			1	1
	21			1
	21			1
	21			1
	21			1
	21			1
	21			1
	22	1	1	1	1
	22	1	1	1	1
	22	1	1	1	1
	22	1	1	1	1
	22	1	1	1	1
	22	1	1	1	1
	22	1	1	1	1
	22	1	1	1	1
	22	1	1	1	1
	22	1	1	1	1
	22	1	1	1	1
	22	1	1	1	1
	22	1	1	1	1
	22	1		1	1
	22	1		1	1
	22	1		1	1
	22	1		1	1
	22	1		1	1
	22	1		1	1
	22	1		1	1
	22	1		1	1
	22	1		1	1
	22	1		1	1
	22	1		1	1
	22	1		1	1
	22			1	1
	22			1
	22			1
	22			1
	22			1
	22			1
	23	1	1	1	1
	23	1	1	1	1
	23	1	1	1	1
	23	1	1	1	1
	23	1	1	1	1
	23	1	1	1	1
	23	1	1	1	1
	23	1	1	1	1
	23	1	1	1	1
	23	1	1	1	1
	23	1	1	1	1
	23	1	1	1	1
	23	1	1	1	1
	23	1	1	1	1
	23	1	1	1	1
	23	1		1	1
	23	1			1
	23				1
	24	1	1	1	1
	24	1	1	1	1
	24	1	1	1	1
	24	1	1	1	1
	24	1	1	1	1
	24	1	1	1	1
	24	1	1		1
	24	1	1		1
	24		1		1
	24		1		1
	24		1		1
	24		1		1
	24		1		1
	24		1		1
	24		1		1
	24		1		1
	24		1		1
	24		1		1
	24		1		1
	24		1		1
	24		1
	24		1
	24		1
	24		1
	24		1
	25	1	1	1	1
	25	1	1	1	1
	25	1	1	1	1
	25		1	1	1
	25		1	1	1
	25		1		1
	25		1		1
	25		1		1
	25		1		1
	25		1		1
	25		1		1
	25		1		1
	25		1		1
	25				1
	25				1
	25				1
	25				1
	25				1
	25				1
	25				1
	25				1
	26	1	1	1	1
	26	1	1	1	1
	26		1		1
	26		1		1
	26		1		1
	26		1		1
	26		1		1
	26		1		1
	26		1
	26		1
	26		1
	26		1
	26		1
	26		1
	26		1
	26		1
	26		1
	27	1	1	1	1
	27		1		1
	27		1		1
	27		1		1
	27		1		1
	27		1		1
	27		1		1
	27		1		1
	27		1		1
	27		1		1
	27		1		1
	27		1		1
	28		1		1
	28		1		1
	28		1		1
	28		1		1
	28		1		1
	28		1		1
	28		1
	28		1
	28		1
	28		1
	28		1
	28		1
	28		1
	28		1
	28		1
	28		1
	29		1		1
	29		1		1
	29		1
	29		1
	29		1
	29		1
	29		1
	29		1
	30		1		1
	30		1		1
	30		1		1
	30		1
	30		1
	30		1
	30		1
	30		1
	30		1
	30		1
	30		1
	30		1
	31		1
	31		1
	31		1
	31		1
	31		1
	31		1
	31		1
	31		1
	32		1
	32		1
	32		1
	32		1
	32		1
	32		1
	33		1
	33		1
	33		1
	33		1
	34		1
	34		1
	34		1
	34		1
	34		1
	35		1
	35		1
	35		1
	36		1
	36		1
	37		1
	38		1
	38		1
Performed together with data in Fig. Fig. 4G,I
