# Supplementary material for: Spermidine is essential for fasting-mediated autophagy and longevity
Source: Nat Cell Biol. 2024 Aug 8;26(9):1571–84. doi: 10.1038/s41556-024-01468-x (PMC11392816; doi:10.1038/s41556-024-01468-x)
Supplement: Supplementary file 19 — Numerical Source Data. [file 41556_2024_1468_MOESM19_ESM.xlsx]

## Sheet: ED Fig 1
Additional notes for statistical analyses in italic next to the data sets.
Extended Data Fig. 1A
	CTL
	ORN					PUT					SPD					SRM
0.5	0.929859	1.00475	1.1117	0.963479	0.990216	0.961679	1.01902	1.00773	1.0378	0.973769	1.02629	0.98005	0.939023	1.03232	1.02231	1.09509	0.879095	1.07964	1.09091	0.855266
6	1.00567	1.06293	1.04839	0.885736	0.997267	1.05306	1.02646	1.01634	0.880241	1.0239	1.08145	0.901005	0.947631	0.854185	1.21573	0.934937	0.96848	1.16479	0.906932	1.02487
24	1.12988	1.24257	1.08241	1.08448	0.460657	0.934998	0.907088	0.877441	0.862104	1.41837	0.92457	0.989718	0.863802	0.941937	1.27997	0.859284	0.814616	0.974407	0.933608	1.41808
	H2O
	ORN					PUT					SPD					SPM
0.5	1.10081	0.942168	1.08186	1.00899	1.20543	1.55246	1.65909	1.46466	1.39509	1.45006	1.18399	1.04159	1.14223	1.03804	1.09674	1.06696	1.17366	1.29279	0.885657	1.05671
6	0.727776	0.797329	0.709134	0.779265	0.705066	4.35313	4.06878	3.87394	4.40785	4.25512	1.51897	1.30416	1.36375	1.56322	1.66101	2.23864	1.78009	1.76427	2.26642	1.64985
24	1.09972	0.499879	0.516848	0.510219	0.510167	0.843849	1.31361	1.44821	1.4459	1.45993	1.00346	1.24527	1.43955	1.34647	1.24821	0.90094	1.83197	1.34436	1.55764	1.16524
Extended Data Fig. 1B
	CTL
	ORN					PUT					SPD					SPM
0.5	0.927044	0.953069	1.01803	1.06389	1.03796	0.955687	0.956664	1.0918	0.981413	1.01443	0.981625	0.93535	0.90861	1.21503	0.959388	0.91237	1.0825	0.792819	1.3566	0.855711
6	1.07883	1.05843	0.840181	0.979891	1.04267	0.987611	1.00329	0.88461	1.01535	1.10915	0.974658	1.0514	0.956278	0.980903	1.03676	1.09476	1.08524	0.963564	0.77357	1.08287
24	0.983535	1.02641	1.31869	0.890198	0.78116	0.883592	1.01373	1.21026	0.895406	0.997008	0.991006	1.10589	1.21622	0.83054	0.856347	0.814576	0.979141	1.48469	0.854132	0.867458
	0.005
	ORN					PUT					SPD					SPM
0.5	0.959292	0.910517	0.878739	1.02301	0.9006	0.840407	0.948725	0.863871	0.956682	1.01718	0.909876	0.937319	1.13726	1.08713	0.988624	1.04035	0.938857	1.58017	1.17815	0.747434
6	0.449067	0.469116	0.508378	0.537685	0.467455	0.333767	0.303436	0.259479	0.291129	0.26994	1.18415	1.28695	1.43285	1.24038	1.10464	2.2469	4.02714	3.21341	2.7127	2.62181
24	0.158479	0.177963	0.175764	0.164766	0.224464	0.102576	0.114333	0.10075	0.101872	0.111741	0.560025	0.57226	0.558856	0.522365	0.66679	1.49056	1.40725	1.40473	2.13371	1.52057
	0.0005
	ORN					PUT					SPD					SPM
0.5	1.31064	1.61991	1.51183	1.50245	1.52151	2.29609	2.06941	1.95994	2.09107	2.24191	1.09457	1.24824	1.02347	1.15796	1.04412	1.1461	0.887702	0.786217	0.944494	0.951814
6	0.920727	0.810414	0.928446	0.877641	0.956521	0.971002	0.943435	1.02737	0.912018	1.03444	1.65998	1.6846	1.78477	1.60251	1.89432	4.58571	3.67616	3.17877	4.16994	3.86758
24	0.424692	0.371719	0.405476	0.396121	0.360908	0.40401	0.358202	0.342532	0.336247	0.352155	0.913733	0.750496	0.728499	0.767232	0.749845	3.35603	2.94148	2.6971	3.83225	2.90332
Extended Data Fig. 1C
	Ad lib.
	PUT							SPD							ORN
12	0.799732	0.55338	0.753641	0.788349	1.1689	1.58149	1.35451	0.991341	1.03859	1.23411	0.872493	0.911152	0.945404	1.00691	1.47434	1.21869	1.33886	0.566566	1.29641	0.532766	0.57237
24	0.356605	0.323443	0.824915	1.26605	0.980326	0.411201	2.83746	1.04297	0.77905	1.13178	1.13166	0.882255	0.987196	1.04509	2.00423	0.746879	1.6774	0.688984	0.536367	0.467439	0.878702
24+12h RF	0.753004	0.548455	2.52658	0.41724	0.491233	1.26349		1.24081	0.649338	0.889779	1.06134	1.03	1.12874		0.613545	1.78493	0.971486	0.827744	1.0377	0.764602
	Fasted
	PUT							SPD							ORN
12	0.866529	4.30537	4.40101	3.11445	1.43399	0.616568	0.635152	0.790104	1.10515	1.04542	0.904418	1.07932	1.08415	0.764948	0.405295	1.28996	0.48035	1.46781	0.550957	1.42332	1.81253
24	0.468576	0.362729	1.8465	0.914005	1.81882	1.69646	1.73583	1.36175	1.12659	1.18526	1.03872	2.16357	1.87598	0.86868	0.306833	1.07996	0.835581	1.36249	1.2034	0.677478	0.654741
24+12h RF	2.00155	2.91452	0.477467	0.471725	0.838057	0.298207	0.618724	0.841495	0.868371	0.809937	0.961184	1.14306	1.00308	0.848943	0.58572	0.599988	0.43492	0.340897	0.568097	0.85078	0.801342
Extended Data Fig. 1D
	Female
	Ad lib.							Fasted
12h	-0.3431	4.4597	1.6581	3.259	-3.5449	6.4608	-11.9497	-13.9508	-17.9531	-0.7433	-4.3453	-3.1447	0.0572	8.8622
24h	-3.6824	-10.2417	4.9482		4.603	-2.3015	6.6743	-12.6582	-11.6226	-6.099	-14.7296	-5.0633	-10.5869	-13.6939
24h+12h RF	0.5111	-6.644	-3.5775	6.644	3.2368	-0.1704		-11.0733	-11.7547	-9.029		-3.2368	-3.9182
	Male
	Ad lib.							Fasted
12h	3.4379	-10.4946	-5.8504	2.1713	-2.4729	-2.8951	16.1037	3.8601	-5.006	-2.8951	-5.006	-2.0507	-6.2726	20.3257
24h	-0.7029	7.7955	-4.7284	-0.7029	8.2428	3.3227	-13.2268	-1.1502	-3.8339	-7.4121	-1.1502	-16.3578	-4.2812	7.3482
24h+12h RF	-21.0409	38.29	2.1561	-10.7807	-4.9814	-3.6431		0.3717	-3.6431	12.8625	6.171	8.8476	-0.9665	18.6617
Extended Data Fig. 1E
Ad lib.	Fasted
29.83	25.03
27.91	23.45
29.48	24.46
32	27.78
24.99	21.78
29.21	25.44
Extended Data Fig. 1F
	Ad lib.					Fasted					Mean
Cerebellum	1.00269	0.962062	1.0522	1.20241	0.780642	2.97902	1.23426	3.55158	1.78343	1.49629	2.21
Liver	0.847222	0.931698	0.852338	1.22639	1.14235	0.930964	2.15136	0.921115	1.66808	1.18778	1.37
Pancreas	0.733908	0.793661	1.14208	1.42971	0.900643	0.781543	1.0659	1.73136	0.761103	1.13729	1.1
BAT	0.850201	0.667831	0.920787	1.03221	1.52897	0.676001	0.995359	0.70684	2.00529	1.02282	1.08
Thymus	0.94779	0.702083	1.16145	1.08362	1.10506	0.727074	1.50475	0.509769	0.731178	0.989432	0.89
Hippocampus	1.13441	0.982692	0.882896			0.708041	0.932894	0.643223			0.76
Kidney	1.05296	0.801608	1.25892	0.9079	0.978616	0.557424	0.884744	0.739308	0.7425	0.870749	0.76
WAT	1.5098	0.721657	0.953149	0.990383	0.825006	0.819476	0	1.10095	0.952297	0.718703	0.72
Heart	0.874945	0.818949	0.888018	0.978732	1.43936	0.641892	0.688439	0.523876	0.708236	0.8461	0.68
Spleen	1.3376	0.840955	1.03629	0.976123	0.809031	0.574677	0.594826	0.845665	0.545505	0.661644	0.64
Colon	1.14424	0.993296	1.08569	1.00888	0.767889	0.604453	0.910475	0.642548	0.551603	0.510183	0.64
Serum	0.815064	0.846942	1.05552	1.13945	1.14302	0.560539	0.565439	0.685126	0.679295	0.676052	0.63
Ileum	0.846561	0.789588	1.16365	1.21912	0.981074	0.471923	0.710134	0.620544	0.6064	0.536102	0.59
Muscle	1.31427	0.718918	0.820688	1.25237	0.893753	0.505387	0.571735	0.488284	0.464579	0.463814	0.5
Duodenum	0.607122	0.978705	1.9395	0.732665	0.742005	0.358675	0.521769	0.285686	0.371594	0.330978	0.37
Average	1.00125	0.83671	1.08088	1.08428	1.00267	0.793139	0.888806	0.933059	0.897935	0.817711	0.87
Log2-transformed
Extended Data Fig. 1G
	Ad lib.					Fasted					Mean
Colon	1.25097	0.962435	0.831549	1.14442	0.810624	1.80928	1.61199	2.27195	1.71363	1.60171	1.8
BAT	1.09211	0.773325	0.966128	1.3469	0.821541	1.10443	1.86433	1.88668	1.50256	1.53235	1.58
Ileum	2.43127	0.466354	0.939982	0.56887	0.593526	1.6296	1.02428	1.38667	2.13869	1.43223	1.52
Cerebellum	0.863959	1.20098	0.996571	0.911384	1.02711	1.32256	1.41601	1.60212	1.18177	1.5509	1.41
WAT	0.793314	0.504536	2.13911	0.88955	0.673486	0.674166		1.71607	1.28386	0.971485	1.16
Serum	1.07554	0.917843	1.12334	1.00426	0.879019	1.50676	0.823849	1.01199	1.03763	1.04237	1.08
Duodenum	1.51012	0.775938	0.872963	1.07693	0.76405	0.910245	0.986733	1.16403	1.12753	1.22455	1.08
Muscle	1.72337	0.615266	0.890215	0.959074	0.812076			0.793982	0.817349	0.689453	0.77
Spleen	1.73492	0.594608	1.18153	0.827402	0.661542	0.723929	0.604542	0.964559	0.743492	0.66772	0.74
Heart	0.996135	0.799353	0.872032	1.32482	1.00766	0.801404	0.609979	0.697388	0.802228	0.484202	0.68
Thymus	0.864477	0.633308	1.12947	1.18029	1.19245	0.671868	0.419525	0.624986	0.698059	0.607301	0.6
Kidney	0.928418	1.21138	0.511127	1.01594	1.33314	0.508864	0.375063	0.48992	0.47547	0.432874	0.46
Average	1.27205	0.787944	1.03784	1.02082	0.881351	1.06028	0.97363	1.21753	1.12685	1.01976	1.08
Log2-transformed
Extended Data Fig. 1H
	Ad lib.					Fasted					Mean
Kidney	1.01209	1.23182	0.972009	0.730538	1.05354	1.68823	1.86137	2.15376	1.81564	1.76739	1.86
Serum	1.06423	0.901633	1.3423	0.756506	0.935327	1.50971	1.58488	0.868115	1.92198	1.64003	1.5
Muscle	1.15759	0.902838	1.00316	0.93472	1.0017	1.16916	1.46378	1.64057	1.55548	1.42018	1.45
Duodenum	1.18433	0.9636	0.970922	0.922606	0.958545	1.34558	1.31607	1.08692	1.51208	1.53921	1.36
Ileum	1.4305	0.820904	1.08656	0.812445	0.849593	1.45606	0.920823	1.09192	1.34587	1.37607	1.24
Pancreas	0.756621	1.21492	1.04637	1.05996	0.922128	0.93851	1.20576	1.16913	1.26748	1.32786	1.18
BAT	1.09562	0.969	1.12265	0.898365	0.914356	0.912815	1.11874	1.22689	1.32642	1.28727	1.17
Colon	0.881017	1.16548	0.983365	1.06081	0.90933	1.04326	1.38096	1.33418	1.03241	1.02591	1.16
Heart	0.917688	1.2093	1.06361	0.857382	0.952023	1.48056	1.06364	1.04196	1.11299	1.10845	1.16
Thymus	0.67733	0.88743	1.1612	1.08052	1.19352	1.09994	1.02473	1.16191	1.13523	1.16162	1.12
Cerebellum	1.01611	1.06944	0.998493	0.922089	0.993867	1.14854	1.04844	1.10455	1.08194	0.990214	1.07
Liver	1.32221	0.899202	0.970852	0.927564	0.880167	0.907972	1.10522	1.00694	0.985215	1.03693	1.01
WAT	1.15653	0.739558	1.59439	0.839593	0.669933	0.721331	1.46973	1.17132	0.915482	0.621949	0.98
Spleen	1.39195	0.792245	1.06101	0.843554	0.911235	0.766153	0.902556	0.982811	1.01522	0.82264	0.9
Average	1.07599	0.983384	1.09835	0.903332	0.938947	1.15627	1.24762	1.21721	1.28739	1.22327	1.23
Log2-transformed
Extended Data Fig. 1I
	Ad lib.					Fasted					Mean
Pancreas	0.640103	1.05397	1.28155	0.785071	1.23931	1.40851	1.14339	1.52897	2.12498	1.72042	1.59
BAT	1.32774	1.13175	0.974382	0.690968	0.875151	1.51772	1.65568	1.50473	1.50531	1.70368	1.58
Liver	0.993258	1.12142	0.942716	0.895585	1.04702	1.44004	1.43088	1.44473	1.19431	1.75623	1.45
Serum	1.00241	0.711773	1.77436	0.58498	0.926474	2.95833	1.45403	0.649798	1.06354	1.01082	1.43
Ileum	1.36633	0.795346	1.23671	0.804576	0.797036	1.43296	1.12337	1.21769	1.51127	1.40969	1.34
Duodenum	1.01991	1.02543	0.999346	0.957569	0.997743	1.25066	1.31068	1.09896	1.20138	1.1602	1.2
Kidney	0.87093	0.876947	1.13483	1.0688	1.0485	1.06332	1.33517	1.24095	1.04459	0.934385	1.12
Thymus	0.775296	0.90176	1.08417	1.07904	1.15974	0.99898	1.10942	0.993767	1.10091	1.02559	1.05
WAT	1.03269	0.682196	1.87533	0.760436	0.64935	0.79677	1.49324	1.24875	0.977946	0.678047	1.04
Colon	0.863761	1.10143	0.866934	1.08469	1.08319	0.981795	1.04625	0.930012	0.919293	1.00145	0.98
Heart	0.939569	1.01432	1.06747	0.987719	0.990925	1.04691	0.861719	0.969313	1.05933	0.912921	0.97
Spleen	1.08777	1.16859	0.897956	0.886089	0.959594	0.834651	1.01267	0.813773	1.16296	0.996152	0.96
Little Brain	1.11578	1.23341	0.958373	0.844822	0.84761	0.910953	0.892715	0.78667	0.908431	0.88101	0.88
Muscle	1.12027	0.993544	0.807833	1.27052	0.807832	0.789746	0.538711	0.766744	0.650361	0.648526	0.68
Average	1.01113	0.986563	1.13585	0.907205	0.959248	1.2451	1.172	1.08535	1.17319	1.13137	1.16
Log2-transformed
Extended Data Fig. 1J
Ad lib.	Fasted
24.31	19.93
21.71	19
22.31	18.88
22.3	19.39
22.8	19.34
21.45	21.3
19.84	19.91
20.9	20.52
Extended Data Fig. 1K
	Ad lib.								Fasted								Mean
WAT	0.271805	1.53174	1.44228	1.19105	0.560103	0.618383	1.21349	1.17115	1.56021	1.09296	0.966829	1.59174	0.265461	1.13592	1.25903	0.854398	1.09082
Liver	1.00082	0.929152	0.729725	0.852385	1.01826	1.16904	1.22462	1.07599	0.842839	0.850311	2.16101	1.0717	0.621662	1.12195	1.09402	0.819575	1.07288
BAT	0.809227	1.08906	0.63281	1.2402	1.17219	1.04565	1.01468	0.996184	0.52026	1.0291	0.810837	0.910867	0.884264	0.918588	0.803355	0.930529	0.850974
Duodenum	1.24187	1.48332	1.0532	0.679325	1.03415	1.02678	0.685688	0.79567	0.720072	0.495029	0.649813	0.773602	0.577471	1.75596	0.69661	0.43294	0.762687
Ileum	1.15374	1.22267	0.600837	0.957924	1.21323	1.04611	0.711459	1.09404	0.85148	0.634536	0.639734	0.940791	0.692664	0.792398	0.688068	0.83078	0.758806
Serum	0.918402	0.936953	0.716498	0.784329	1.05023	1.49497	0.914054	1.18456	0.560429	0.639814	0.91994	0.770798	0.638031	0.673798	0.902746	0.905558	0.751389
Pancreas	0.931454	0.905894	0.849067	0.922559	1.18186	1.33725	0.774913	1.097	0.725123	0.487569	0.861586	0.636727	0.678626	0.973867	0.716473	0.817177	0.737143
Spleen	0.922409	1.14288	0.657952	0.825037	1.4013	1.08266	0.786916	1.18085	0.712429	0.656804	0.970473	0.688853	0.732224	0.646582	0.567806	0.83587	0.72638
Colon	0.996409	1.42168	0.722618	0.750999	1.35113	1.36988	0.580715	0.806563	0.758068	0.571734	0.911973	0.574699	0.616201	0.848057	0.59552	0.629945	0.688275
Kidney	0.801183	1.235	0.771802	0.843452	1.11879	1.30292	0.898073	1.02879	0.559658	0.5994	0.817016	0.601695	0.557784	0.792019	0.655699	0.586143	0.646177
Thymus	0.631262	1.09677	0.682677	0.475562	1.59652	1.42316	0.838253	1.25581	0.745565	0.631457	0.298276	0.788697	0.549178	0.509996	0.319404	0.470927	0.539188
Muscle	0.702541	1.27643	0.596074	0.944644	1.33984	1.39128	0.742468	1.00672	0.412322	0.399088	0.57553	0.525391	0.465027	0.626898	0.462817	0.500302	0.495922
Heart	0.802064	1.09704	0.545945	1.08103	1.07291	1.37003		1.03098	0.437021	0.33731	0.514621	0.556351	0.602417	0.435846	0.364924	0.515258	0.470469
Average	0.894888	1.1821	0.795436	0.914136	1.08565	1.21865	0.834998	1.06444	0.844762	0.693997	0.873712	0.833137	0.652158	0.937508	0.728501	0.720105	0.737778
Extended Data Fig. 1L
	Ad lib.								Fasted								Mean
Pancreas	0.506989	1.03638	0.578303	0.625245	1.9554	1.34261	0.594566	1.36051	4.67617	2.56765	6.30148	3.86764	1.71201	3.45033	2.94718	3.67334	3.64948
WAT	0.202487	0.878778	0.80978	1.76281	1.0079	0.796497	1.09537	1.44638	1.51537	2.58479	3.68287	2.14268	0.572916	1.50264	1.23817	2.0262	1.9082
Liver	0.418006	0.550281	1.74525	1.158	1.28416	1.26736	0.56599	1.01096	2.07918	1.22584	4.44353	0.821623	0.853281	1.36996	1.8577	1.50097	1.76901
Hippocampus	0.899681	1.14443	0.496036	0.840099	1.02025	1.22675	1.34733	1.02543	1.91452	1.63376	2.34035	1.42539	1.23803	1.93746	1.38838	2.13885	1.75209
Rest brain	1.10877	0.955512	0.823888	0.874324	1.262	0.942574	1.15637	0.876562	1.50566	1.58844	2.12394	1.52602	1.44704	1.27186	1.29596	1.84258	1.57519
Serum	0.906368	0.797115	1.41885	1.17656	0.607541	0.825305	1.22943	1.03883	1.26142	1.64735	1.42908	1.49704	1.25494	1.78529	1.60969	1.91048	1.54941
Cerebellum	0.713502	1.08251	0.994691	1.1027	0.989357	1.05758	1.15361	0.906056	1.21649	1.27661	1.64076	1.20722	1.0856	1.56984	1.22981	1.44874	1.33438
BAT	0.940422	0.869871	0.839765	0.69371	0.831989	1.28883	1.21808	1.31733	0.83753	1.75681	1.67261	1.47842	0.435122	1.43897	1.12216	1.65327	1.29936
Kidney	0.785779	0.6464	0.961902	1.11929	1.22182	1.32201	1.03988	0.902926	1.28494	1.22954	1.57418	1.24175	0.839807	0.960603	1.65984	1.12791	1.23982
Ileum	0.821129	1.21143	1.10376	1.12936	1.49379	0.881387	0.949716	0.409422	0.962955	1.34407	1.37285	1.08036	0.844063	1.09378	1.02981	1.38145	1.13867
Muscle	0.946529	0.900284	1.01644	1.0082	0.909569	1.10921	1.18147	0.928293	0.800627	0.844764	0.745557	1.25491	0.814494	1.40568	1.37435	0.730539	0.996366
Colon	0.591231	0.697518	0.938775	0.678469	1.25279	1.55646	1.07035	1.21441	1.02802	1.08825	1.02663	0.889449	0.548779	1.40578	0.918372	0.818374	0.965457
Spleen	0.754107	0.955234	0.922139	1.0111	1.37363	1.00865	1.09146	0.883679	0.883214	0.760721	0.989547	0.890603	0.64835	0.961555	1.23239	1.06095	0.928417
Duodenum	0.711819	1.23125	0.693267	0.91081	1.59162	0.98767	0.826406	1.04715	0.678161	0.632325	0.864721	1.01205	0.679575	0.858742	1.12154	0.955743	0.850358
Thymus	0.71415	1.14723	0.73968	1.2637	0.869578	1.12508	1.10312	1.03746	0.823212	0.680035	0.546285	0.875988	0.8184	0.403927	0.79575	0.551963	0.686945
Jejunum	0.756421	2.05157	0.730579	0.902171	1.28855	0.818446	1.0478	0.404464	0.234811	0.595126	0.874677	0.895424	0.663331	0.1706	0.859435	0.984004	0.659676
Heart	0.461646	0.564687	0.639762	0.667718	0.761771	0.697181	3.60334	0.60389	0.448872	0.450199	0.755344	0.456074	0.491907	0.402073	0.417273	0.621423	0.505396
Average	0.719943	0.983558	0.908992	0.995545	1.1601	1.07374	1.1926	0.965515	1.30301	1.2886	1.90497	1.32721	0.879274	1.29348	1.29987	1.43687	1.34166
Log2-transformed
Extended Data Fig. 1M
	Ad lib.								Fasted								Mean
Serum	0.953415	0.800259	1.10641	0.657716	0.401149	0.672034	1.65918	1.74983	1.14227	1.77167	1.38516	1.69561	1.72935	1.87459	1.84062	2.71418	1.76918
Kidney	1.14013	1.00536	1.03633	1.10933	0.784758	0.892268	1.13255	0.89927	1.07752	1.76444	1.40911	1.80402	1.37778	1.35879	1.27445	1.25251	1.41483
Muscle	1.24638	1.11417	1.10014	0.976696	0.716288	0.986754	1.01511	0.844461	1.27363	1.14556	1.35356	1.4338	1.21893	1.50133	1.22078	1.2837	1.30391
Pancreas	0.900186	0.901529	1.02421	0.868529	1.06147	1.07323	0.991082	1.17977	1.22756	0.864545	1.28337	0.92186	1.12587	1.31965	1.29428	1.23736	1.15931
Duodenum	1.04854	0.980017	0.790865	1.10086	1.12696	1.18592	0.842421	0.92442	0.662257	0.920363	0.852032	1.49977	0.831847	1.03224	2.24918	1.22608	1.15922
Thymus	0.926872	0.973973	1.04183	1.2056	0.810039	1.06642	1.1128	0.862459	1.08177	0.955338	1.00281	1.26589	1.15531	1.02692	0.979109	1.09903	1.07077
Rest brain	1.27826	0.954908	0.929456	0.967122	1.08063	0.913027	0.880574	0.996022	1.35946	0.903893	0.95017	0.966625	1.01458	1.37532	0.83787	1.10835	1.06453
Cerebellum	0.972159	1.08619	0.936744	0.986758	0.924434	1.07705	1.07818	0.938481	1.01986	0.970955	1.06385	1.0605	1.06741	1.13712	1.08907	1.02341	1.05402
Spleen	1.01682	1.03147	0.900775	1.00347	1.00392	1.01882	1.01018	1.01454	0.920697	0.911569	1.14596	0.904058	1.08071	1.06789	1.02629	1.23718	1.03679
Jejunum	0.967504	0.96453	0.984368	0.988546	1.10711	0.857068	1.12856	1.00232	1.05969	0.993198	1.05439	1.1245	1.19239	0.895036	0.981402	0.987182	1.03597
Ileum	0.956853	1.21095	1.04902	1.07668	0.903401	0.964317	0.948198	0.890581	0.842565	1.06311	1.12939	1.03936	1.00958	1.24787	0.989057	0.952215	1.03414
Heart	0.979974	0.915935	1.00551	0.967096	0.902581	1.03372	1.45321	0.741975	0.919066	1.00211	1.01968	1.02179	1.4879	0.837244	0.979536	0.959502	1.02835
Colon	1.07871	0.974881	1.09495	0.963917	0.7914	1.02839	1.03771	1.03004	1.0761	1.09947	1.13076	0.905633	0.930883	1.07023	0.959837	1.04955	1.02781
Hippocampus	0.961186	1.05804	0.908284	1.12431	0.977174	1.11695	1.00418	0.849877	1.02159	1.00487	1.03025	1.02697	1.01235	0.944182	1.05518	1.11058	1.02575
Liver	0.709484	1.24656	0.981135	0.969682	0.91873	0.934327	1.22055	1.01953	0.856817	1.03365	1.20273	1.02577	0.949651	0.884586	1.14329	0.868938	0.995679
BAT	0.976869	0.934648	1.01968	0.629707	0.849345	1.11771	1.16952	1.30252	0.64884	1.00617	1.04917	1.13946	0.931234	1.08895	0.807168	1.25522	0.990777
WAT	0.507943	1.07839	0.971935	1.76377	0.742106	0.534466	1.08454	1.31685	0.646701	1.18615	1.00402	0.900456	0.513133	0.90395	0.626243	0.644044	0.803087
Average	0.977723	1.01364	0.993038	1.02116	0.888323	0.968969	1.10403	1.03311	0.990375	1.09394	1.12155	1.16095	1.09582	1.15093	1.13843	1.177	1.11613
Log2-transformed
Extended Data Fig. 1N
	Ad lib.								Fasted								Mean
Pancreas	0.946614	0.745087	1.00646	0.938483	1.26902	1.39566	0.980461	0.718215	1.56002	1.60539	1.52219	1.40858	1.19358	1.39046	1.22063	1.50871	1.42619
BAT	1.18844	1.16918	1.21531	0.427013	0.524403	1.10869	1.07334	1.29361	0.851629	1.19575	1.46908	1.44903	1.35481	1.41291	1.00285	1.46618	1.27528
Liver	1.12599	0.858748	1.0482	1.02337	0.838692	0.973456	1.03741	1.09413	0.95954	0.9553	1.51745	1.89473	1.02521	1.23633	1.26858	1.23275	1.26124
Serum	0.883273	1.03956	0.441395	1.06622	0.211245	1.31207	1.55712	1.48912	0.358073	1.06365	0.970841	1.50681	1.32022	1.54424	0.775415	1.48685	1.12826
Colon	1.10098	1.09085	1.10422	1.10576	0.827048	0.866684	0.896182	1.00829	1.19415	1.32474	1.1208	0.797343	0.94066	1.25335	1.1477	1.0121	1.09885
Hippocampus	0.941632	1.09083	0.869181	1.11859	0.906222	0.916463	1.14097	1.01611	1.09995	1.00877	1.11824	0.834179	1.0325	1.02566	0.951035	1.18324	1.0317
Cerebellum	1.02249	1.02822	1.04078	1.04462	0.954361	0.983387	1.01255	0.913591	1.0052	1.02856	1.0361	1.01065	1.14977	1.02388	0.897179	0.858281	1.0012
Ileum	0.885222	1.12205	0.981123	1.02346	0.892684	1.01651	1.08979	0.989178	0.938658	0.936436	1.1316	0.937221	0.984858	1.12399	0.982845	0.967693	1.00041
Spleen	0.866985	1.01083	0.985449	0.766284	1.00073	1.21243	1.01318	1.14411	1.14932	1.007	0.929683	0.922187	0.76519	1.09408	1.02766	1.09192	0.998378
Thymus	0.879906	0.850353	0.825059	1.62143	0.918812	0.888452	0.998013	1.01798	1.24467	1.18782	0.940805	0.856106	0.909888	0.833576	0.87915	1.09349	0.993188
Kidney	0.832919	1.11068	0.879042	0.913641	1.43407	0.877072	1.064	0.888576	1.09169	0.863332	1.13091	0.879112	0.876007	1.0592	0.992448	0.870261	0.970371
Rest brain	0.799877	1.15361	1.01431	1.08847	0.964455	1.10264	0.926704	0.949937	0.883206	0.976647	0.948036	1.04228	1.01324	0.8886	1.06996	0.870344	0.96154
Duodenum	1.11316	1.25821	0.890681	0.884049	1.0014	0.950967	0.962556	0.938976	0.774386	0.642897	1.01936	0.891988	0.930495	1.02681	0.973882	1.09253	0.919043
Jejunum	0.888146	1.03199	1.02745	1.12161	1.11935	0.856295	1.0173	0.93785	0.946465	0.915008	0.860516	0.95637	1.0879	0.83013	0.877337	0.877493	0.918902
WAT	0.550959	1.00788	1.30476	1.70526	0.546242	0.428464	1.20675	1.2497	0.637319	1.48989	1.16403	1.06242	0.477975	1.03539	0.554233	0.648918	0.883772
Muscle	0.968708	0.887643	0.989	0.924905	1.14413	1.04938	0.961144	1.07509	0.782667	1.05483	0.864884	0.832237	0.716927	0.92908	0.794727	0.755134	0.841311
Heart	1.45238	0.824465	0.711341	0.807406	0.844473	0.895961	1.59494	0.869033	1.00991	0.890262	0.930935	0.776934	0.921882	0.535983	0.879203	0.76504	0.838769
Average	0.967511	1.01648	0.960809	1.03415	0.905726	0.99027	1.09014	1.03491	0.969816	1.06743	1.09856	1.06225	0.982419	1.07316	0.958519	1.04594	1.03226
Extended Data Fig. 1O
	Male
	ORN
	Ad lib. 17 months											CR 17 months
Kidney	1.241	0.848138	0.777619	1.27045	1.05235	0.589578	1.01066	1.21019				1.09152	2.02424	1.4193	1.75086	2.47839	1.09895
Serum	1.32414	2.11888	0.778091	1.1162	0.868818	1.05432	0.767678	0.536351	0.718775	0.716751		1.31488	0.909362	0.847782	0.913755	0.621985	0.738999
Heart	1.61493	1.37354	1.07449	0.948295	0.558835	0.947519	1.01327	0.976504	0.754283	0.946722	0.791606	0.781034	1.80164	0.898705	0.442563	0.695914	0.529579
Muscle	1.25079	1.07386	1.11827	1.98536	0.650156	0.70394	0.64389	0.587427	0.708156	1.35209	0.926074	0.913626	0.887536	0.897694	0.682001	0.639803	0.940671	0.962588
Liver	1.47353	0.93836	0.636991	1.09656	1.09025	0.942282	0.85087	0.971159				0.855355	1.02044	0.559505	0.793556	0.949267	0.630198	0.937949
Spleen	0.922244	0.829494	0.625516	0.723271	0.919581	2.274	0.705888					0.566212	1.16499	0.510769	0.781823
	PUT
	Ad lib. 17 months											CR 17 months
Muscle	0.803439	1.23011	1.85571	0.930638	0.638311	0.434907	1.12075	0.535379	0.931279	1.58931	0.930172	1.59134	1.36138	0.58514	1.91674	2.02196	1.41458	1.29884
Spleen	0.926187	1.20455	0.994078	1.0258	0.959798	0.624281	1.26532					1.08684	1.06971	1.16375	1.3195
Heart	0.857309	1.05677	1.29152	0.906933	1.65413	0.871874	0.773355	0.899288	1.02004	0.694235	0.974545	1.77937	0.53408	1.88952	1.76019	0.502836	0.393998
Liver	1.22443	0.640071	0.723371	1.61937	0.406024	0.66636	1.69108	1.0293				1.08998	0.645066	1.40839	0.435671	-0.030063	2.74379	0.226759
Serum	1.30684	0.987142	0.930108	1.15498	0.871176	1.51403	1.02804	0.782922	0.70104	0.723717		0.650871	1.0735	0.775603	0.884016	0.966447	0.604625
Kidney	1.09763	1.1683	0.351916	0.716115	1.51231	0.887982	1.03362	1.23212				0.519146	0.561348	0.583502	0.685184	1.07704	1.12823
	SPD
	Ad lib. 17 months											CR 17 months
Serum	0.362118	4.44998	0.330821	0.418173	0.363627	1.00842	0.877518	0.588505	1.10272	0.49811		0.931257	8.2127	1.7416	2.416	0.809901	1.26852		Log2-transformed
Muscle	0.793104	1.32777	1.35275	1.08444	1.05296	0.492535	1.17166	0.711616	1.07656	1.27529	0.661324	2.46905	1.00048	1.98736	1.95068	1.23045	1.11332	1.13381
Kidney	0.793478	1.23617	0.369556	1.32267	1.13195	0.943981	1.00133	1.20087				1.44321	1.41337	1.63767	1.48898	1.49765	1.57182
Spleen	0.955427	0.607425	1.37475	1.29428	1.00429	1.15051	0.613316					0.520942	2.02361	0.810587	1.62986
Liver	1.17538	0.838728	1.02166	0.809611	0.833991	1.47768	0.656496	1.18646				1.03632	0.967212	0.289851	1.33587	1.02497	0.603038	1.29251
Heart	1.09311	1.22424	1.12271	1.11976	0.394364	0.951545	1.03178	1.06845	1.13068	1.01735	0.846005	0.705968	1.14599	0.624239	0.859671	0.694313	0.688925
	SPM
	Ad lib. 17 months											CR 17 months
Spleen	1.12633	0.0994249	1.53099	1.92152	1.57636	0.676628	0.0687492					0.413339	2.15498	0.383061	2.44874				Log2-transformed
Serum	0.310854	6.48528	0.127502	0.341983	0.203492	0.346586	0.931151	0.225483	0.696775	0.330897		0.502775	2.98106	1.07659	1.88266	0.15084	1.06135
Liver	1.35801	0.638268	1.09877	0.733536	1.29345	1.16384	0.64711	1.06702				0.905477	1.99801		1.37042	1.17815	0.0429324	1.02532
Muscle	1.40976	0.920886	1.0273	0.722166	0.897635	0.650502	1.24943	0.7299	1.39871	0.974713	1.019	0.373664	0.654648	1.08266	1.29339	1.17597	0.986365	0.935466
Kidney	0.947025	0.460812	0.394071	2.77285	1.77132	0.752291	0.42656	0.475067				0.759475	0.678008	1.02959	0.773103	0.627428	0.697524
Heart	1.35336	0.904025	0.99575	1.23069	0.379375	0.9649	1.11472	0.914173	0.883393	0.995663	1.26394	0.471048	0.797654	0.377799	0.463963	0.938925	0.810053
Extended Data Fig. 1P
	Female
	ORN
	Ad lib. 17 months									CR 17 months
Liver	1.20956	1.20741	1.09966	0.6334	0.710132	1.72977	0.795447	0.614622		0.76018	1.38739	1.32066	1.14438			Log2-transformed
Kidney	0.94391	0.983015	0.626154	1.36447	0.700196	1.03412	1.06429	0.867952	1.41589	0.701634	0.991437	0.995228	1.24651	0.864239
Serum	1.17351	1.26079	1.08414	0.790099	0.722257	0.969203				0.931272	0.894616	0.781981	0.987699
Heart	1.10333	0.685671	1.05358	0.783394	0.778546	1.71903	0.707928	0.952629	1.21589	0.634878	1.4839	0.736909	0.6855	0.629377	0.495606
Muscle	1.14245	0.820748	1.82874	0.788958	0.903926	0.818963	0.542881	1.15334		0.81171	0.533452	0.523829	0.913724	0.957872	0.783614
Spleen	0.852365	1.77451	1.1001	1.11329	0.703882	0.894287	0.69047	0.861315	1.00978	0.748511	0.719564	0.591454	0.614152	0.609389
	PUT
	Ad lib. 17 months									CR 17 months
Liver	1.07624	0.528232	1.414	1.23166	0.360905	0.752269	1.53091	1.10578		1.58394	3.8771	0.589204	1.48723			Log2-transformed
Serum	0.60427	1.06444	1.50685	0.88755	0.759661	1.17723				1.66734	0.99959	0.94671	2.90982
Spleen	0.954063	1.47106	0.61154	1.14282	0.817875	0.853816	0.871369	1.23556	1.0419	1.00029	0.905154	0.823967	0.754844	1.57844
Heart	1.14183	0.640361	0.875805	0.596655	0.812689	0.94165	1.02346	1.85519	1.11237	0.968995	1.25834	0.906102	0.53995	0.827761	0.961141
Muscle	0.613806	0.887891	1.44695	0.796351	0.565822	0.965655	1.28712	1.43641		0.489359	0.798336	0.839899	0.950614	1.09422	0.907424
Kidney	0.656393	1.19517	0.612474	1.56211	0.618951	1.07034	0.950588	0.962432	1.37154	0.815613	0.755272	0.777507	0.697621	0.728218
	SPD
	Ad lib. 17 months									CR 17 months
Kidney	0.967771	1.24279	0.884836	1.24961	0.858265	0.938994	0.870264	0.727998	1.25947	1.8108	1.57151	0.987345	1.68751	1.64527
Spleen	0.852813	1.50218	0.770553	0.987897	1.00476	1.09521	0.983843	0.622398	1.18034	1.27425	2.24284	0.963953	1.21188	1.50554
Heart	1.22587	0.666949	1.42232	0.599651	1.45954	0.816679	0.955851	0.79213	1.06101	2.05955	1.50711	1.45033	1.14852	1.04008	1.34139
Muscle	0.764159	0.835692	1.59871	1.13166	0.774772	1.33693	0.603874	0.954193		1.51311	1.39676	1.09626	0.783609	1.0238	2.01145
Liver	0.948853	1.47726	1.04161	1.17542	0.859839	0.884816	1.09444	0.517761		1.13714	1.01213	0.974437	0.837629
Serum	0.847812	0.269079	1.95056	0.358535	0.433762	2.14026				1.15774	0.571697	0.814673	1.30011
	SPM
	Ad lib. 17 months									CR 17 months
Liver	1.08119	1.49861	1.30193	0.886561	0.713708	1.19747	0.830851	0.489673		1.23887	0.729508	1.40246	2.27863
Spleen	0.581213	1.15383	1.08471	1.26585	1.33407	0.801272	1.13058	0.454671	1.1938	1.33608	1.45308	1.29021	1.18513	1.46582
Kidney	0.652422	1.84017	0.664264	1.15692	0.969121	0.837081	1.24369	0.476767	1.15957	1.37427	0.965286	1.03673	2.07115	1.17538
Heart	0.679063	1.31829	1.09997	0.918768	0.955612	1.20329	0.917036	0.903947	1.00402	1.45345	1.66209	1.27792	1.03814	0.779628	1.40071
Muscle	0.987341	1.08109	1.22907	1.04524	0.8449	1.79904	-0.0082592	1.02158		0.95701	0.997152	1.11437	1.16209	0.86244	0.947832
Serum	0.866719	0.344154	1.59859	0.319638	0.456096	2.4148				1.43977	0.160982		0.916981
Extended Data Fig. 1Q
	Female
	ORN
	Ad lib. 21-22 months						CR 21-22 months
Liver	0.687623	1.00405	1.30833				1.48732	2.07165	0.513429	0.807722	1.04116	0.489017	1.21143	0.804835	Log2-transformed
Kidney	1.00139	1.32603	0.519375	1.1532			1.45547	1.97242	1.84278	1.44207	1.23695	0.296385
Serum	1.05567	1.03846	0.811237	0.984708	1.18646	0.923459	3.93529	1.75133	0.958983	1.09328	0.632994	1.03985	1.55076	0.963618
Heart	0.834464	1.08349	0.981123	1.107	0.904603	1.08932	1.86721	1.6274	0.524952	0.459809	1.06215	0.865436	1.6051
Muscle	0.902194	0.989606	0.789583	1.10128	0.884879	1.33246	1.56871	1.60994	0.651784	0.828591	1.75936	1.38009	1.01313
Spleen	1.30616	0.650131	0.602486	1.44123			0.901449	0.491333	0.678221	0.413403	0.596652	1.04359
	PUT
	Ad lib. 21-22 months						CR 21-22 months
Liver	1.23838	1.00426	0.757361				1.00734	0.202451	0.168653	0.696569	0.716708	0.258495	0.911531	0.403455
Kidney	1.12947	0.961308	0.400373	1.50885			1.18811	1.74086	1.60972	1.5105	1.63537	1.40293
Serum	0.987322	0.895376	0.888253	1.4083	1.02188	0.79887	1.13542	0.837735	1.46661	0.997463	0.938976	0.604651	1.18381	0.836357
Heart	0.31619	1.02927	0.842684	1.42404	0.996184	1.39163	1.29639	1.08699	1.05898	0.861265	1.2844	1.50649	0.818646
Muscle	0.675258	0.883723	0.738361	0.862903	1.09884	1.74091	2.41146	1.85675	2.38521	1.94085	2.64238	3.24038	2.78073
Spleen	1.07372	0.877024	1.10415	0.945104			1.4676	1.22203	1.16011	0.903239	1.04249	1.24469
	SPD
	Ad lib. 21-22 months						CR 21-22 months
Liver	0.732042	1.15918	1.10878				0.658457	1.11267	0.348375	0.828717	0.99395	0.140706	0.719175	0.542583	Log2-transformed
Kidney	1.82096	0.751475	0.154645	1.27292			0.972033	1.44768	1.16156	2.22983	1.35203	0.821746
Serum	0.733132	0.60743	0.553371	2.39492	0.828972	0.882171	2.47071	0.869855	1.68651	0.991327	1.59308	1.00935	1.03843	1.08557
Heart	1.15364	1.29823	0.984793	0.739205	0.891729	0.9324	1.2949	1.19374	0.959661	0.940093	1.08357	1.30233	1.02162
Muscle	0.919868	1.47948	0.707707	0.868253	0.835598	1.1891	1.68651	2.915	2.97414	2.39258	2.3284	2.37136	2.56509
Spleen	1.31421	0.735738	0.757583	1.19247			0.991327	0.579647	0.771581	0.33463	0.620558	0.667824
	SPM
	Ad lib. 21-22 months						CR 21-22 months
Liver	0.471133	1.09244	1.43643				0.773275	2.04039	0.49876	0.700778	1.27287	0.0354706	0.449993	0.876572	Log2-transformed
Kidney	2.83184	0.307287	0.110994	0.749881			0.268714	0.392015	0.496274	0.602274	0.592203	0.403768
Serum	0.846171	0.982588	0.572635	0.994112	1.31824	1.28625	4.84819	1.3498	1.06257	0.635975	0.951628	0.321773	0.12927	0.372397
Heart	1.42467	0.478814	0.811271	2.14417	0.636822	0.504254	0.343696	0.392185	0.699277	0.969614	1.75193	0.450869	0.744047
Muscle	2.14765	0.745912	1.00412	0.688674	0.595765	0.817876	0.832945	1.20756	1.97876	1.13971	0.386306	0.513442	0.650289
Spleen	0.644085	0.372696	1.86364	1.11958			0.0441204	0.115033	0.103031	-0.0178004	0.276282	0.379117
Extended Data Fig. 1R
	CTL
Time (h)	PUT				SPD				SPM
3	1.34069	1.09995	0.850124	0.709244	1.10555	0.946052	1.01997	0.92843	1.08127	0.938109	0.994092	0.98653
6	1.39154	1.60267	0.534435	0.471354	1.02704	1.11926	0.921956	0.931741	0.991551	1.11592	0.973298	0.919227
24	2.46595	0.512133	0.436663	0.585258	0.955124	0.994854	1.04424	1.00579	0.9171	0.925708	1.02211	1.13508
	Starv.
	STV_Putrescine				STV_Spermidine				STV_Spermine
3	1.11347	0.844044	0.778301	0.905997	1.8353	1.84816	1.7838	2.21985	2.18379	2.22221	2.05931	2.55083
6	0.798583	0.728553	0.872024	0.875406	1.66253	1.07825	1.65149	1.51238	1.89602	1.30624	1.88061	1.79878
24	0.533473	0.346107	0.747782	0.666101	1.15854	1.13975	1.04488	1.10167	1.69756	1.74175	1.6572	1.77122
Extended Data Fig. 1S
	CTL
Time (h)	PUT				SPD				SPM
3	1.02742	0.942052	1.01444	1.01609	1.14788	0.916104	1.06357	0.872455	1.15916	0.927745	1.00587	0.907218
6	1.0743	0.961386	1.05463	0.909688	0.964519	1.00828	1.09837	0.928831	0.972954	1.03855	1.05099	0.937512
24	1.10562	0.982245	0.922771	0.989361	0.923365	0.929759	1.16329	0.983587	0.936013	0.951914	1.1574	0.954676
	Starv.
	PUT				SPD				SPM
3	1.12237	1.0787	0.972461	0.918966	1.16073	1.16935	1.18061	1.0284	1.19868	1.23604	1.3151	1.1205
6	1.1436	0.981642	1.06119	0.846815	1.72934	1.50619	1.54796	1.74832	1.79578	1.71921	1.6219	1.83266
24	1.28322	1.26631	1.07107	1.28474	2.26883	2.58382	2.23565	2.67402	2.78539	3.1592	2.79625	3.23762
Extended Data Fig. 1T
	CTL				Starv.
ARG1	0	0	0		0.440855	0.643819	0.386919
OAZ1	0	0	0		-0.282372	-0.975426	-0.837891
ODC1	0		0	0	0.518996		1.03389	0.562401
SRM	0	0	0	0	0.366615	0.481817	0.0519479	0.548364
SMS	0	0	0	0	0.810453	0.453447	0.670553	1.50459
PAOX	0	0	0	0	1.40661	0.815797	1.15118	0.187442
SAT1	0	0	0		0.759443	1.38081	1.0932
MAT2A	0	0	0	0	-0.830877	-0.881833	-0.311803	-0.0237376
AMD1	0	0	0	0	0.432129	0.636515	0.752147	1.34903
GNMT	0	0	0	0	0.989176	1.56742	1.12467	1.54127
ATP13A2	0	0	0		-0.38138	-0.362233	-0.169173
ATP13A3	0	0	0		-0.00147299	-0.380977	-0.359887
MYC	0	0	0		0.0962619	-0.0923402	0.0129262
YAP	0	0	0		-0.873155	-0.802229	-0.00555693
TAZ	0	0	0		-0.738162	-0.530698	-0.0717325
Extended Data Fig. 1U
Female		Male
-	+	-	+
0.777203	0.977756	0.968411	1.21911
1.34275	1.58069	1.04342	1.59415
1.00961	1.9699	1.55051	1.32745
0.817963	1.07112	0.902455	1.68809
1.38062	1.06739	0.931063	1.22775
1.09768	1.51075	1.32874	1.21543
1.24941	1.21539	1.17937	0.880832
1.19947	1.25674	0.973636	1.11113
1.43852	0.944105	0.999733	0.993552
1.40908	1.3702	1.00993	1.38581
0.930289	1.2174	1.09207	0.900982
0.796003	1.24518	1.04215	0.736072
0.983501	0.721099	1.14947	0.826642
0.98813	1.11332	0.974531	0.696629
1.03198	1.07908	1.16142	1.56119
0.815718	1.03799	0.92641	0.859467
1.01908	1.39039	0.884093	0.756102
0.763452	1.03858	1.11361	0.938438
0.816162	0.937788	1.01582	1.38033
1.07134	1.32245	1.69049	1.52621
0.809343	1.25587	2.0396
1.29576	1.10377	1.03606	1.54936
0.750918	0.776168	0.827801	1.04103
0.859747	1.279	1.19557	1.2911
0.800254	1.45402	1.05318	1.6742
1.04593	1.31966	0.75964	1.13355
0.841925	1.60128	0.772768	1.01152
0.827426	0.924064	0.891867	1.14346
1.00406	0.790638	0.799407
0.741927	1.10286	1.51475	1.57276
1.09117	1.44483	0.997826	0.98445
0.57199	0.89585	0.690147	0.833287
1.06076	1.44097	1.22201	1.19984
1.11061	1.02566	0.749907	1.06032
1.83821		0.900491	1.28939
0.977344	1.00886	1.14014	1.07116
0.877866	1.41065	1.25765	1.49015
0.895696	0.879096	0.987948	1.08747
0.600345	0.664235	0.726089	0.807739
0.802183	1.30467	0.95507	0.98538
1.11756	1.08945
0.919939	1.25842
1.80118
0.89637	1.38582
0.786742	0.780443
0.792135	1.06543
0.589032	0.795431
1.04245	0.853818
0.675852	0.579171
1.34548	1.28843
0.582568	1.08651
0.967317	1.12283
0.919428	1.09149
0.718971	1.19485
1.3246	1.63236
0.789215	0.792233
0.914857	1.16373
1.4123	1.0021
0.79615	1.13067
0.787614	0.956647
0.715906	1.13972
0.959214	1.36624
0.891663	1.18497
0.881663	0.866379
1.04918	1.22196
0.592856	0.99504
1.04915	0.990831
0.661125	1.07296
0.822809	0.978922
Log2-transformed
Extended Data Fig. 1V-X
SPD ratio	Age	BMI baseline	Body weight ratio
1.25888	59	33.9919	0.9536
1.25804	70	51.0434	0.9474
1.1772	70	33.8946	0.8474
1.95115	64	23.1363	0.9449
1.3095	58	25.711	0.9492
0.773127	59	21.2183	0.9673
1.37631	39	23.597	0.942
1.52781	59	28.5002	0.9369
0.856139	64	26.6475	0.9553
0.972773	54	22.9351	0.9288
1.04775	47	29.6935	0.9588
1.87055	59	36.0444	0.9825
1.31865	55	25.6801	0.9384
0.914718	53	29.9769	0.945
0.656304	59	31.4765	0.9377
0.972408	49	42.2777	0.9422
1.30863	56	23.8313	0.9387
1.56429	59	37.2216	0.9362
0.746868	58	24.1215	0.9437
1.14122	56	30.5523	0.9254
0.733196	69	34.0845	0.9574
1.12669	32	22.4691	0.9629
0.993817	69	28.898	0.9571
1.04563	68	27.7979	0.9373
1.27248	50	23.9732	0.9658
1.36436	52	20.9483	0.9521
1.36038	51	34.1644
1.14902	66	36.0142	0.9506
1.2344	67	25.4534	0.9476
1.37218	66	28.1737	0.948
1.55171	69	29.2969	0.9573
0.851838	67	22.4271	0.9628
0.825024	36	23.9217	0.9487
0.706299	32	25.7306	0.967
0.719149	57	28.7177	0.9626
0.714835	70
1.03363	34	28.0258	0.9532
1.48764	31	20.8159	0.9647
1.34421	47	28.5373	0.9667
1.81695	67	28.0624	0.9306
0.927739	49	27.9255	0.9453
0.855229	67	37.3577	0.9295
1.2617	55	31.6248	0.9381
1.90193	56	21.0939	0.9412
0.842697	56	35.5647	0.9292
1.11679	60	36.9794	0.9452
1.35883	63	29.3519	0.9338
0.78744	53	29.9383	0.941
0.902824	56	26.903	0.9594
1.48648	64	38.8075	0.9363
1.32412	56	25.2305	0.9358
1.5662	61	26.0593	0.9383
1.35843	63	27.4869	0.9436
0.923513	47	29.3724	0.9354
1.03225	68	23.3893	0.9665
1.60691	23	20.173	0.9297
1.49544	63	25.5271	0.9351
0.981467	35	20.3997	0.9336
1.25758	53	36.1469	0.9088
1.0799	51	24.2803	0.931
1.10642	51	24.5682
1.58965	30	33.288	0.9547
1.49222	50
1.6264	59	23.9792	0.9466
1.30896	54	30.8333	0.9084
1.2821	65	30.5633	0.9295
0.974846	65	27.8539	0.946
1.0383	69	27.7634	0.9244
0.986595	53	29.099	0.9364
1.36794	50	57.6202	0.9606
1.54604	69	24.2275	0.9469
0.991993	70	27.1968	0.9426
1.34501	69	30.6137	0.9547
1.3504	65	25.7287	0.9451
0.81905	53	20.9199	0.9337
0.85695	68	31.6387	0.9306
0.957599	67	26.1195	0.9571
1.86503	62	28.0955	0.9421
1.16076	63	29.3231	0.9308
1.18714	50	26.9557	0.9407
1.66189	70	37.8667	0.9601
1.20741	45	27.2286	0.9342
1.23234	54	29.5376	0.9445
0.981857	52	28.5354	0.9485
1.00382	59	26.3361	0.9498
1.41394	69	30.1889	0.919
1.27204	57	28.6689	0.9557
0.709552	43	31.6447	0.9455
1.42017	62	20.3755	0.9327
1.43187	38	23.7152	0.9554
0.939503	54	25.4357	0.9132
1.18487	67	31.6049	0.9463
1.21461	62	21.3747	0.9474
1.10074	52	37.2875	0.9349
1.592	53	30.1856	0.9414
1.42433	63	30.6106	0.9489
1.32895	64	34.798	0.9412
0.982665	56	23.1991	0.9304
1.16468	49	28.0978	0.9445
1.11245	49	20.7466
1.67838	56	23.8041	0.9328
0.944414	66
1.03174	66	30.4532	0.9306
1.62293	55	24.169	0.9279
1.18973	37	22.4044	0.8396
Extended Data Fig. 1Y
12h	36h
1.03031	1.43214
1.37838	1.62722
	1.61337
0.905729	1.20831
0.865479	1.14927
0.966383	1.58281
0.762183	1.09046
0.728669	1.0071
0.688244	0.828108
1.7792	1.3519
0.780564	1.064
0.878726	1.30304
0.809346	1.07074
0.940356	0.802587
0.920652	1.58883
0.863366	1.58104
0.634519	1.10433
1.05754	1.44022
1.80175	0.867449
0.966875	1.58714
1.20798	0.743043
0.804319	0.978589
1.00155	1.06527
Log2-transformed
Extended Data Fig. 1Z
0	1	3	5	3d RF
0.898119	0.741658	0.809008	0.652375
0.715977	0.722611	0.654567	0.534306	0.84951
1.02149	0.930162	0.866855	0.768648	1.06568
1.3546	1.12214	1.19543		0.986429
0.663679	0.533044	0.756006		0.721477
1.28071	1.03918	0.880642	0.837284	1.14053
0.625531	0.511519	0.487913	0.521975	0.535237
1.24995	1.25496	1.16065	0.911603	0.854624
0.686623	0.583691	0.483174	0.465247	0.705532
0.656899	0.529141	0.483437	0.593132	0.886797
1.15279	0.844301	0.808395	0.961907	1.00315
1.22667	0.826593	1.03296	0.870918	1.05422
1.25048	0.90337	0.778645	0.708047	1.14481
1.22859	1.18731	0.968632	1.2448	1.27818
0.93824	0.894286	0.988705	0.876911	0.840595
0.862365	0.931904	0.838327	0.698878	0.788344
1.18728	1.29509	1.01493	1.13033	0.886247
