# Supplementary material for: Spermidine is essential for fasting-mediated autophagy and longevity
Source: Nat Cell Biol. 2024 Aug 8;26(9):1571–84. doi: 10.1038/s41556-024-01468-x (PMC11392816; doi:10.1038/s41556-024-01468-x)
Supplement: Supplementary file 20 — Numerical Source Data. [file 41556_2024_1468_MOESM20_ESM.xlsx]

## Sheet: ED Fig 2
Additional notes for statistical analyses in italic next to the data sets.
Extended Data Fig. 2A
See Fig. 2E
Extended Data Fig. 2C
	log2(FC)	-log10(P value)
AMP	1.0722	6.9478
Adenosines	0.6095	5.4879
gamma-Aminobutyric acid	-1.8729	4.9401
Histidine	-1.2715	4.8125
UMP	0.97382	4.7303
8.26_yeast	1.7834	4.516
Trehalose	0.55388	4.2567
Acetic acid	0.71149	4.2275
8.237_yeast	-2.2924	4.1339
Leucine	0.49073	3.9612
Propylene glycol	0.47999	3.9612
Serine	-0.50966	3.9399
Arginine	-2.5303	3.907
Tryptophan	1.114	3.7555
UDP-glucose	0.76884	3.7555
Succinic acid	0.4215	3.7555
Sugars	0.77064	3.6566
Tyrosine	-1.0793	3.6317
UDP-N-acetylglucosamine	-0.77398	3.5286
Alanine	-0.63548	3.5047
Ornithine	-0.7291	3.443
Choline	0.94896	3.4123
Glucose	0.81049	3.4123
Glutamine	-1.0846	3.1057
1.073_yeast	0.37588	3.1057
1.097_yeast	0.38416	2.9635
Glutathione	-0.33112	2.9532
3.203_yeast	0.61562	2.9494
Phosphorylcholine	-0.7913	2.8148
Lactic acid	-0.50898	2.7868
myo-Inositol	0.71468	2.69
Threonine	-0.29678	2.061
2-Hydroxy-3-methylbutyric acid	0.52639	2.0079
Adenosine	0.28938	1.871
NAD+	0.27089	1.8612
Citric acid	-1.3222	1.8381
Guanosines	0.73786	1.8226
Uracil	-0.68256	1.7213
Taurine	0.49564	1.7179
Lysine	-0.55028	1.334
Aspartic acid	-0.24201	3.7778
Valine	0.25792	3.7555
Fumaric acid	0.15615	2.6878
Isoleucine	0.15913	1.8582
Hypoxanthine	0.18098	1.7807
Formic acid	0.24343	1.7762
Glutamic acid	-0.22398	1.7294
Dimethylglycine	-0.21527	1.5498
8.206_yeast	0.22721	1.4553
Phenylalanine	-0.19297	1.4386
1.30_yeast	-0.12516	1.164
UDP-sugars	-0.12423	1.1034
Asparagine	-0.30743	0.98856
Trimethylamine	-0.30417	0.98856
Glycerol	0.13381	0.97028
ADP	-0.21684	0.87232
2-Isopropylmalic acid	0.1904	0.79301
Hydroxyisocaproic acid	0.20479	0.75577
2-Furoic acid	0.86775	0.66338
3-Hydroxybutyric acid	0.06663	0.56941
Methionine	-1.2188	0.5326
Cystathionine	0.12974	0.5326
Orotidine monophosphate	0.89097	0.50671
Glycerophosphocholine	0.14226	0.42123
3.231_yeast	0.14226	0.42123
Galactose	-0.22367	0.30524
UDP	-0.10467	0.30355
Nicotinamide ribotide (NMN)	0.1918	0.255
Glycine	-0.024875	0.22787
Inosinic acid	-0.25651	0.078701
3.09_yeast	0.0062612	0.020525
Extended Data Fig. 2D
		Enrichment analysis	Raw p
Glycerophospholipid metabolism		2.84495	0.155
Glycine, serine and threonine metabolism		3.10078	0.134
Purine metabolism		3.14961	0.035
Glutathione metabolism		3.65631	0.102
Glycolysis / Gluconeogenesis		3.93701	0.0897
Pyrimidine metabolism		3.93701	0.0383
Arginine and proline metabolism		4.04313	0.0358
Pyruvate metabolism		4.65116	0.0669
Glyoxylate and dicarboxylate metabolism		4.8	0.0228
beta-Alanine metabolism		4.87805	0.0615
Citrate cycle (TCA cycle)		5.11509	0.0564
Biotin metabolism		5.12821	0.179
Phenylalanine metabolism		5.12821	0.179
Ubiquinone and other terpenoid-quinone biosynthesis		5.68182	0.163
Galactose metabolism		5.6926	0.0143
Taurine and hypotaurine metabolism		6.41026	0.146
Butanoate metabolism		6.82594	0.0331
Starch and sucrose metabolism		8.52273	0.0045
Nitrogen metabolism		8.54701	0.112
D-Glutamine and D-glutamate metabolism		8.54701	0.112
Phosphonate and phosphinate metabolism		8.54701	0.112
Alanine, aspartate and glutamate metabolism		9.14077	0.000144
Aminoacyl-tRNA biosynthesis		9.59488	1.15e-07
Arginine biosynthesis		10.989	0.00212
Phenylalanine, tyrosine and tryptophan biosynthesis		12.8041	0.0759
Valine, leucine and isoleucine biosynthesis		12.8205	0.0096
Ascorbate and aldarate metabolism		12.8205	0.0096
Neomycin, kanamycin and gentamicin biosynthesis		25.5754	0.0387
Extended Data Fig. 2E
	Glucose
	WT						WT+SPD						∆spe1						∆spe1+SPD
CTL	0.55603	0.91477	1.1661	1.13855	1.16591	1.05864	0.81081	0.91712	1.35674	1.33884	1.25968	0.96325	0.56634	0.70905	1.1624	0.87029	0.87962	0.84106	0.71435	0.9041	1.29606	1.32486	1.2155	1.25309
-N	2.24285	2.60847	2.80214	3.09777	2.9302	3.21666	2.67752	2.72365	2.57891	3.32101	3.24965	3.40411	1.3347	1.70779	1.33267	1.65091	1.64837	1.72816	2.04486	2.49165	2.70377	3.14155	3.27676	2.83171
	NAD+
	WT						WT+SPD						∆spe1						∆spe1+SPD
CTL	0.84753	1.13668	1.0513	0.94589	1.14195	0.87666	1.06575	1.17902	1.25266	1.23284	1.27264	0.767	0.8691	0.89039	0.97315	0.90183	0.88142	0.91446	1.03769	1.12205	1.13891	1.14881	1.04945	1.15559
-N	1.91494	1.97129	2.01711	1.969	1.88293	2.04207	1.94748	1.98971	1.76941	2.06252	1.98888	2.04554	1.08351	1.11276	0.94828	1.22158	1.23592	1.21179	1.36934	1.35262	1.54664	1.46609	1.32277	1.16374
	Citric acid
	WT						WT+SPD						∆spe1						∆spe1+SPD
CTL	0.9312	1.16431	0.99025	0.91964	1.11273	0.88186	1.3663	1.41804	1.30316	1.2511	1.31456	0.8383	2.0455	3.00948	3.05813	2.36697	2.44304	2.38388	0.78614	0.93124	0.92342	0.8083	0.74303	0.82953	log2-transformed
-N	3.00713	3.23301	3.16258	0.72728	3.00305	3.33301	3.02562	3.22705	2.5485	3.35349	3.37421	3.22156	5.66705	6.62192	0.87391	6.65278	7.14417	7.17544	2.65742	2.49003	2.60978	2.68498	0.69246	2.51642
	Succinic acid
	WT						WT+SPD						∆spe1						∆spe1+SPD
CTL	0.77427	0.86821	1.20333	1.08161	1.03322	1.03936	0.87813	1.0031	1.48339	0.9944	1.3629	1.38704	1.89057	1.36731	1.42118	1.99281	1.9518	1.98903	0.67346	0.71741	0.87782	0.91866	0.94994	0.8728
-N	1.77904	1.85973	1.95084	2.01123	1.93296	2.15771	1.76066	1.85031	1.54676	2.00351	1.99886	2.08758	1.2804	1.16975	0.98978	1.11685	1.159	1.12107	1.37104	1.48545	1.49106	1.57825	1.66712	1.56379
	Fumaric acid
	WT						WT+SPD						∆spe1						∆spe1+SPD
CTL	0.42297	0.44597	1.7787	1.43702	1.11516	0.80017	0.34276	0.40486	0.77748	0.11245	0.48566	1.47441	0.9064	0.54847	1.15155	1.30584	0.9859	1.26705	1.2612	0.38738	0.08699	0.48147	0.66824	0.47373
-N	6.69287	6.40581	6.84213	7.05793	6.2802	6.75127	6.61667	5.69075	6.85505	5.66295	5.30379	5.48552	4.30588	4.96166	4.63895	4.70945	4.51758	4.72024	5.05271	5.1538	5.09126	4.96441	5.36624	5.40932
	Lactic acid
	WT						WT+SPD						∆spe1						∆spe1+SPD
CTL	1.00096	1.06293	0.96716	0.95182	1.01239	1.00474	0.98079	1.06751	1.21952	1.07103	1.10693	1.07651	1.11918	1.18478	1.18151	0.97059	0.99791	0.93292	0.8845	0.95314	1.06171	0.97266	0.94901	1.01673
-N	0.65618	0.70267	0.68871	0.72381	0.70013	0.7025	0.73227	0.68957	0.71615	0.59927	0.72409	0.74882	1.09199	1.15122	0.9626	0.87144	0.93305	0.90904	0.79919	0.64754	0.8148	0.68497	0.54163	0.67152
	Acetic acid
	WT						WT+SPD						∆spe1						∆spe1+SPD
CTL	0.88462	1.22767	0.9677	0.91387	1.02488	0.98125	1.11586	1.33402	1.03706	1.07383	0.81912	0.64159	1.16498	1.18568	1.13185	1.07556	1.08519	0.9426	1.35268	1.15738	1.11489	0.91574	0.82341	1.02412
-N	1.3053	1.37389	1.33197	1.40263	1.337	1.51896	1.37536	1.46431	1.02243	1.5162	1.51917	1.55211	0.65798	0.85063	0.63511	0.63555	0.64891	0.70699	1.01926	1.08205	1.0484	1.20707	1.26062	1.15391
	Aspartic acid
	WT						WT+SPD						∆spe1						∆spe1+SPD
CTL	0.96655	0.87068	1.11113	1.04073	1.0036	1.00731	0.83008	0.85073	1.33226	0.98196	1.23354	1.22929	0.88011	0.89772	0.90526	0.94147	0.94951	0.89504	0.69709	0.81308	0.95388	0.99256	1.02603	0.91205	log2-transformed
-N	1.01301	0.9915	1.03778	0.96954	0.97548	0.99648	0.96781	1.01076	1.01681	0.99791	1.00105	0.98075	1.28285	1.14674	1.13373	1.12293	1.15971	1.13537	0.9792	0.96973	0.98842	0.98977	1.01075	0.96531
