# Supplementary material for: Spermidine is essential for fasting-mediated autophagy and longevity
Source: Nat Cell Biol. 2024 Aug 8;26(9):1571–84. doi: 10.1038/s41556-024-01468-x (PMC11392816; doi:10.1038/s41556-024-01468-x)
Supplement: Supplementary file 21 — Numerical Source Data. [file 41556_2024_1468_MOESM21_ESM.xlsx]

## Sheet: ED Fig 3
Additional notes for statistical analyses in italic next to the data sets.
Extended Data Fig. 3A
PRIDE partner repository (https://www.ebi.ac.uk/pride/): dataset identifier PXD035909.
Extended Data Fig. 3B
	DMSO
	ORN					PUT					SPD					SPM
0.5	0.944228	1.03205	1.03058	0.993325	0.999822	1.10378	0.897827	0.950734	1.05194	0.995715	1.00613	1.03743	0.949912	1.0174	0.989124	0.949861	1.28701	0.914879	1.06674	0.781506
6	0.972938	1.0365	0.969582	1.00836	1.01262	1.12313	0.915459	0.938047	1.04723	0.976139	1.07427	1.04556	0.975097	0.885042	1.02003	1.09888	1.13418	0.867626	1.0844	0.814923
24	0.962384	1.01095	0.946263	1.06436	1.01604	0.956162	0.885835	1.00527	1.05604	1.0967	0.965518	0.975392	1.02195	0.942233	1.09491	0.8956	1.0475	0.900987	1.10807	1.04784
	Rapa
	ORN					PUT					SPD					SPM
0.5	1.3066	1.31092	1.66669	1.32361	1.56005	0.977729	0.9892	1.01023	0.965936	0.884674	1.0242	1.08931	1.15496	1.09091	1.28037	1.21389	1.25822	1.21864	1.30474	0.875898
6	2.23907	2.05552	2.42977	2.53113	2.36466	1.17463	1.0942	1.19892	1.1095	1.18248	1.29584	1.3058	1.3566	1.15519	0.973911	1.41461	1.60131	1.72163	1.17407	1.53707
24	3.80117	4.41159	3.70205	3.40698	3.57628	1.19903	1.0372	1.06221	0.859205	0.82556	0.968997	1.33983	1.2725	0.913325	0.93478	1.13447	0.944584	1.23895	0.789737	0.996472
Extended Data Fig. 3C
	WT											IGF1Rtg								dnPI3K
ARG	1.0657	0.533978	0.954303	1.22013	1.17104	1.00332	1.23696	0.798154	1.05734	1.15258	0.806489	1.38307	1.24844	1.13751	0.956699	0.810583	1.01263	1.64763	1.29316	0.738068	0.926824	0.837173	1.00287	0.802281
MET	0.942163	0.839269	0.819946	1.04529	1.22479	0.558441	1.33175	1.41695	0.818457	0.904703	1.09824	1.16572	0.854254	1.2223	0.669613	0.836901	0.909321	1.23945	1.25272	1.25294	1.1041	1.00922	1.60696	1.43209
ORN	1.05282	0.768001	0.964528	1.24845	1.2724	0.966096	1.04005	0.953335	0.937148	1.00251	0.794659	1.23484	1.0826	0.99892	0.787834	0.882682	0.956398	1.21565	1.01698	1.1456	0.947333	1.08523	1.04231	0.885862
PUT	0.745202	0.963737	2.18555	0.783124	0.779914	0.996919	0.533124	1.32434	0.739671	0.519767	1.42866	0.622904	0.943315	1.30846	1.41703	0.601679	0.621888	0.492459	0.535757	0.949145	0.454001	0.778854	1.62607	1.55889
SPD	1.10012	0.832309		1.43335	0.722412	1.13338	0.766084	1.51941	0.690173	0.838241	0.964522	0.726525	0.977454	0.76399	0.785623	0.521463	0.902128	1.0479	0.838144	1.12217	0.936536	1.17705	3.34097	1.72411
SPM	1.54941	0.718607	2.52175	1.65931	0.423995	1.10096	0.759247	0.867213	0.275749	0.22611	0.89764	0.803633	0.376182	0.319747	0.522241	0.41506	0.983273	1.40855	0.683232	0.359411	0.380637	0.332466	3.18706	1.0048
N1-acetyl-SPD	0.931975	0.986795	1.08973	0.916081	0.965622	0.724027	1.19844	1.2293	1.06816	0.994888	0.894987	0.864379	1.63832	0.932815	1.07413	1.06714	1.08894	1.59466	1.24132	1.2098	1.09071	1.16148	1.62017	1.22414
N1-acetyl-SPM	1.155	0.641436	1.02777	1.44248	0.498912	1.14955	1.2619	0.997101	1.13471	1.09024	0.600912	1.56103	0.788271	0.621404	0.496372	0.730023	0.934398	1.53252	1.81336	1.04567	1.90366	0.737093	1.41762	0.748774
log2-transformed
Extended Data Fig. 3D
PRIDE partner repository (https://www.ebi.ac.uk/pride/): dataset identifier PXD035909.
Extended Data Fig. 3E
	Diff(∆spe1 - WT)	Diff(∆spe1+SPD - WT)
ATG10		-0.783116
ATG29		0.328005
GCN4	0.985083	0.00318872
ATG11	0.841835	0.203675
ATG38	0.747864	0.282559
ATG2	0.720093	0.20225
ATG8	0.715443	0.169832
PRB1	0.685317	0.41503
YSP3	0.656022	0.279607
YMR1	0.624057	0.296184
ATG16	0.577643	0.378277
PEP4	0.542784	0.0396305
RAS2	0.528108	0.234138
ATG27	0.465561	0.0364532
ATG21	0.443095	0.243868
ATG1	0.440019	-0.0100539
VPS3	0.423028	0.069526
ARC40	0.422341	0.00529272
YPT7	0.363715	0.0436013
VPS41	0.337603	0.0924983
ATG13	0.314043	0.0156209
RIM15	0.310071	-0.0018828
GCN2	0.293978	0.0348263
ATG17	0.293335	-0.0105072
ATG18	0.28385	0.200397
ATG5	0.283546	0.0403121
AVT3	0.283027	0.0579169
TAP42	0.27255	-0.0040305
LCB2	0.270953	-0.120199
ARC15	0.267662	0.22114
ATG22	0.256016	0.0171434
VPS15	0.250622	0.0170759
ATG9	0.24784	0.093582
SEC17	0.242547	-0.119754
VAM7	0.236846	0.146108
VPS8	0.229779	0.0721823
ELM1	0.228698	0.165185
SAK1	0.205564	0.0716279
RAS1	0.184975	0.109414
ATG15	0.179716	-0.0040857
VPS34	0.174359	0.134997
SNF1	0.171463	-0.0440889
VAM3	0.162262	0.38085
KCS1	0.156008	0.0535531
VPS30	0.146272	0.170019
TPK2	0.132404	-0.219225
SUI2	0.125884	0.0314634
TOR2	0.123528	-0.0539907
KOG1	0.12144	-0.0480787
PEP3	0.120752	0.00971823
VAM6	0.117277	0.0421421
CCZ1	0.108834	0.0229622
TPK1	0.0597262	-0.0299462
VPS16	0.0383039	-0.0170988
PPH22	0.0193895	0.00798724
UME6	0.00785678	0.225261
PEP5	0.00725445	-0.0751422
ATG14	-0.0035209	0.268149
ARG82	-0.0583515	-0.161604
VPS45	-0.0862259	-0.144157
ARP2	-0.090763	0.0212801
TOR1	-0.104464	-0.0607231
ARC35	-0.116313	-0.0780741
ATG7	-0.125029	-0.093299
ATG3	-0.138844	-0.0635949
PPH21	-0.165584	-0.0784473
MSN2	-0.173171	0.13882
ARC18	-0.19531	-0.238516
TIP41	-0.202528	-0.0346459
SLT2	-0.271585	0.0833461
ARP3	-0.320876	-0.0854497
LCB1	-0.334109	-0.279913
PHO85	-0.359301	-0.158711
MON1	-0.395788	-0.227623
ATG23	-0.408201	0.0894317
SEC18	-0.416947	0.132862
ARC19	-0.425273	-0.210255
VPS33	-0.467562	-0.322442
LST8	-0.499385	-0.569756
ATG4	-0.501749	-0.515374
MSN4	-0.551149	1.01738
AVT4	-0.569577	0.18664
TPK3	-0.635586	-0.395562
SCH9	-0.643626	-0.0563663
VTI1	-0.734038	-0.367718
YKT6	-0.799415	-0.320529
Extended Data Fig. 3F
PRIDE partner repository (https://www.ebi.ac.uk/pride/): dataset identifier PXD035909.
