# Supplementary material for: Spermidine is essential for fasting-mediated autophagy and longevity
Source: Nat Cell Biol. 2024 Aug 8;26(9):1571–84. doi: 10.1038/s41556-024-01468-x (PMC11392816; doi:10.1038/s41556-024-01468-x)
Supplement: Supplementary file 22 — Numerical Source Data. [file 41556_2024_1468_MOESM22_ESM.xlsx]

## Sheet: ED Fig 4
Additional notes for statistical analyses in italic next to the data sets.
Extended Data Fig. 4B
		WT								∆spe1
CTL		0.02694	0.09717	0.07509	0.06395	0.0361848	0.0260914	0.0319103	0.0261045	0.02275	0.05275	0.09375	0.04468	0.0704449	0.0711347	0.0213668	0.0025302
-N		0.85763	1.05054	1.21801	0.87383	1.05658	0.816437	1.21792	0.909066	0.62585	0.87448	0.76244	0.68663	0.815807	0.954528	0.580102
Extended Data Fig. 4D
		WT								∆spe1
CTL		0.0375838	0	0	0	0.0130314	0	0.0038284	0	0.00092814	0	0.0209618	0	0.024742	0	0	0.0018045
-N		0.977337	0.67327	1.19354	1.15585	1.15512	0.836712	0.858597	1.14957	0.412058	0.53952	0.801655		0.747284	0.908809	0.5478	0.82819
Extended Data Fig. 4G
	Vacuolar/autophagic						1 punctum						% >1 punctae
WT	17.08	10.74	2.63	1.68	0.71	2.26	17.85	18.75	31.51	27.43	23.29	24.17	4.62	4.88	8.53	7.46	13.65	11.3
WT -N	80.39	78.16	55.01	44.49	40.68	37.13	0.28	1.71	2.57	3.68	5.77	4.39	0	0	0	0	0.26	0.29
∆spe1	0	2.07	0.67	0.24	0.3	0	4.24	5.98	4.38	3.39	13.69	7.44	0	0.69	0	0	3.27	0
∆spe1 -N	65.44	38.04	37.56	47.09	12.83	34.25	0.46	6.44	6.33	5.57	5.43	3.42	0	0.61	0	0	0.43	0
Extended Data Fig. 4H
	WT							∆spe1
CTL	0.97602	0.91265	1.11133	0.695988	0.523946	1.24818	1.53188	0.74803	1.25197	1.08397	1.1998	0.853236	0.86299
-N	7.338	9.33942	6.21696	1.94822	1.53696	3.14611	1.84734	1.04058	1.04698	1.27291	1.24605	1.09831	1.03856
log2-transformed
Extended Data Fig. 4J
	WT												∆spe1
DMSO	0.194704	0.472554	0.472229	0.270772	0.3435	0.425243	0.386825	0.327531	0.140758	0.0613226	0.0341013	0.0295023	0.0251429	0.0578894	0.01349	0.00347782	0.00509592	0.0116393	0.00206818	0.00075935	0.0679807	0.0961014	0.0718524	0.0302721
Rapa	1.02389	1.11404	0.954843	0.907231	1.0299	1.03791	0.840341	1.09184	0.894895	1.25234	1.13205	0.72071	0.647864	0.379123	0.750762	0.454749	0.325233	0.0707286	0.299008	0.326876	1.99624	0.971059	1.19479	0.85598
Extended Data Fig. 4L
	% Autophagic						% Early autophagic						% >1 punctae
WT DMSO	19.96	29.53	21.23	30.64	15.58		18.39	8.29	7.55	9.25	15.58		2.69	2.07	1.42	1.54	1.7
WT Rapa	54.21	61.96	46.15	56.25	53.74	15.91	3.03	5.19	2.88	2.34	8.62	5.91	0	0	0	0	1.72	0.91
∆spe1 DMSO	1.87	0	0	0	0.45	0	21.03	9.09	30.99	24.53	13.45	25.56	6.07	0	2.82	11.32	4.48	7.52
∆spe1 Rapa	37.3	31.58	16.96	14.19	31.69	9.09	11.89	11.4	21.64	9.35	12.68	9.35	0.41	3.51	1.17	1.94	10.56	1.94
Extended Data Fig. 4N
	WT						∆spe1						∆spe1+SPD
DMSO	0.130485	0.163249	0.16716	0.19012	0.173839	0.126223	0.0956344	0.0807766	0.037237	0.0329087	0.0469032	0.0451862	0.0531793	0.0408574	0.042629	0.0214272	0.0466804	0.0369805
Rapa	0.930534	1.06947	0.93633	1.06367	1.10326	0.896736	0.776852	0.617139	0.515963	0.400706	0.275822	0.401972	0.954662	0.530168	0.788518	0.554689	0.715313	0.496457
