# Supplementary material for: Spermidine is essential for fasting-mediated autophagy and longevity
Source: Nat Cell Biol. 2024 Aug 8;26(9):1571–84. doi: 10.1038/s41556-024-01468-x (PMC11392816; doi:10.1038/s41556-024-01468-x)
Supplement: Supplementary file 24 — Numerical Source Data. [file 41556_2024_1468_MOESM24_ESM.xlsx]

## Sheet: ED Fig 5
Additional notes for statistical analyses in italic next to the data sets.
Extended Data Fig. 5A
	PUT
DFMO	H4					U2OS
0	3.73764	0.0867119	0.0809086	0.0836096	1.01113	1.01625	0.804198	1.31341	0.866137	log2-transformed
10	0.0253445	0.190043	0.0528302	0.110871		0.36043	0.351667	0.327094	0.334974
100	0.0378342	0.0175881	0.118104	0.0458458	0.0956715	0.00843724	0.000927928	0.000865677	0.00203928
1000	0.114713	0.0965699	0.00640981	0.047613		0.00163704	0.00116321	0.00102968	0.00118186
	SPD
	H4					U2OS
0	1.15645	1.07368	0.789228	1.08067	0.899977	1.07348	1.05029	0.810723	1.0655	log2-transformed
10	0.389368	0.411518	0.370716	0.359058		1.05597	0.8412	0.971481	0.936547
100	0.0209839	0.0209839	0.0163208	0.0326416	0.0163208	0.0298597	0.00459644	0.00494592	0.00434114
1000	0.0244812	0.015155	0.0139893	0.015155		0.00415456	0.00267777	0.00131954	0.00293852
	SPM
	H4					U2OS
0	1.01787	1.05515	0.865394	1.10399	0.9576	1.10101	1.03976	0.855375	1.00386
10	0.842529	0.851228	0.792822	0.822522		1.27579	1.03619	1.14657	1.18658
100	0.798042	0.801272	0.88478	0.80003	0.756412	1.16244	0.978823	1.07923	1.07412
1000	0.842902	0.870986	0.729073	0.739512		0.502293	0.580672	0.595832	0.580636
	SAM
	H4					U2OS
0	0.801282	1.60256	0.801282	1.08974	0.705128	1.01923	1.11483	0.712722	1.15321
10	0.833333	0.897436	0.608974	0.769231		1.21491	1.01433	1.08869	1.07207
100	0.801282	0.961538	0.897436	0.673077	0.512821	0.924743	0.749622	0.897051	0.869857
1000	0.929487	0.737179	0.833333	0.608974		0.334943	0.394046	0.499633	0.418742
	N1-ac-SPD
	H4					U2OS
0	1.06501	1.12528	0.891498	1.0757	0.842501	1.21545	0.843037	0.835637	1.10588
10	0.88402	0.783541	0.811543	0.911481		1.34171	1.09526	1.31599	1.06788
100	1.2523	1.21052	1.1323	0.985873	0.890924	0.397129	0.389396	0.376755	0.460012
1000	1.64194	1.52994	1.08806	1.34073		0.280129	0.313226	0.339489	0.212435
	N8-ac-SPD
	H4					U2OS
0	0.88956	0.818616	0.988372	1.09628	1.20717	1.11363	1.01346	0.875101	0.997803
10	0.446571	0.375155	0.56371	0.475549		0.797937	0.648067	0.783468	0.709405
100	0.502571	0.422672	0.378786	0.527302	0.561806	0.0193137	0.0023419	0.00260277	0.00154416
1000	0.415239	0.39967	0.360643	0.698365		0.00168874	0.000752254	0.00105001	0.000358106
	N1-ac-SPM
	H4					U2OS
0	1.10655	1.06271	0.81325	1.0926	0.924888	1.05982	1.16248	0.884902	0.892798
10	1.33199	1.32326	1.20747	1.3107		1.11012	0.863755	1.22973	1.00923
100	1.38946	1.39892	1.5324	1.33158	1.29087	1.05992	1.15898	0.900107	0.937081
1000	1.434	1.45356	1.26509	1.36079		0.717098	0.714972	0.672913	0.716357
	N1,N12-ac-SPM
	H4					U2OS
0	1.04329	1.10216	0.812927	1.15954	0.882078	1.4512	1.22557	0.666274	0.656951
10	0.992216	1.0277	1.07967	1.0479		1.20904	1.73345	1.57201	1.01089
100	1.14411	1.13968	1.21585	1.22935	1.10582	1.17985	0.783105	1.12202	1.23904
1000	1.38308	1.35068	1.00128	1.13327		0.903619	0.769681	1.09118	0.856274
Extended Data Fig. 5B
	U2OS						U2OS+DFMO						H4						H4+DFMO
CTL	0.89811	0.992598	0.978666	0.943996	1.11529	1.07134	0.0324148	0.033719	0.0387938	0.0315962	0.0341934	0.03566	0.849936	1.02352	1.01723	0.957529	1.04568	1.10611	0.0243544	0.0146141	0.0139527	0.0164225	0.012228	0.0105101
Starv.	1.17941	1.36188	1.31885	1.16443	1.24239	1.25799	0.0187284	0.0258649	0.0170654	0.0133393	0.0227223	0.0220774	1.41307	1.51119	1.37512	1.81811	1.7043	1.73809	0.022122	0.0169091	0.0367989	0.0156639	0.0367435	0.0176764
log2-transformed
Extended Data Fig. 5C
	CTL						DFMO
CTL	1	1	1	1	1	1	0.929103	1.06415	1.17743	1.05709	0.930272	1.07303
Starv.	1.93471	2.30683	2.07476	2.06312	1.73337	2.05642	0.976445	1.34057	1.28202	1.35841	1.03515	1.19416
CTL+CQ	4.22074	4.15449	4.06506	4.39588	3.59429	3.96093	2.67971	3.35773	3.15985	2.94191	2.51631	3.46497
Starv.+CQ	5.49798	6.87426	6.14466	6.10847	5.05611	5.05772	2.20967	3.7624	2.78808	2.17467	1.61927	2.75114
Extended Data Fig. 5E
	CTL						DFMO
CTL	1	1	1	1	1	1	0.76363	0.732236	0.773362	0.678661	0.771024	0.773897
Starv.	2.34522	2.50245	2.16039	2.52608	2.58571	2.4143	1.78361	1.41009	1.68284	2.11112	1.87536	1.82013
CTL+CQ	1.90106	1.85147	1.83469	2.4114	1.98693	1.90016	1.47959	1.50735	1.42164	1.71445	1.39342	1.76308
Starv.+CQ	4.53066	4.52971	4.44471	5.2412	4.86262	5.08945	2.08754	2.29297	2.59362	2.57698	2.774	2.99225
Extended Data Fig. 5F
	CTL						DFMO
CTL	1	1	1	1	1	1	0.731254	0.76444	0.780396	0.726152	0.768953	0.827999
Starv.	1.96206	2.1608	1.89927	2.09409	2.20556	2.12871	1.42589	1.20824	1.4187	1.79758	1.52495	1.5835
CTL+CQ	1.96033	2.0412	2.00935	2.50431	2.07252	2.01023	1.46023	1.5333	1.51872	1.80651	1.45445	1.8601
Starv.+CQ	4.47496	4.86101	4.79587	5.22442	4.8419	5.05343	1.94775	2.14276	2.3989	2.47634	2.62841	2.84307
Extended Data Fig. 5G
	CTL						DFMO						DFMO+SPD
CTL	1.19162	1.07529	1.20181	0.857138	0.776171	0.897973	0.0194793	0.0267582	0.0171852	0.0169607	0.0161883	0.0178804	2.07476	1.28345	1.85785	1.86549	1.99826	1.17442
Starv.	1.30051	1.45759	1.37567	1.1412	1.56262	1.3816	0.0232666	0.0202805	0.0168441	0.0158617	0.0241691	0.0139437	2.16771	2.38149	2.51901	1.91061	2.65337	2.45629
log2-transformed
Extended Data Fig. 5I
	CTL												DFMO												DFMO+SPD
CTL	1	1	1	1	1	1	1	1	1	1	1	1	0.7561	0.774	0.8024	0.6769	0.7628	0.7365	0.7325	0.7207	0.6868	0.8092	0.8114	0.7863	1.0937	1.1283	1.0162	0.9103	1.0211	1.0245	0.999	1.0298	1.0023	1.0474	1.0851	1.0864
Starv.	1.0732	1.1989	1.0708	1.1424	1.1638	1.1927	0.9963	1.1399	0.9976	1.1107	1.0958	1.0739	0.6509	0.7011	0.6458	0.6361	0.787	0.667	0.6231	0.654	0.6398	0.7166	0.7163	0.6907	1.115	1.2093	0.9517	1.1402	1.1228	1.1861	0.8655	1.0696	0.9647	1.142	1.0283	1.0722
CTL+CQ	1.7025	1.7901	1.6532	1.8011	1.827	1.9039	1.5791	1.8613	1.7768	1.8578	1.9129	1.8507	1.5453	1.7705	1.6613	1.6217	1.5891	1.5885	1.3116	1.6894	1.5749	1.717	1.7037	1.7292	1.7647	1.968	1.7762	1.9148	1.7989	1.8748	1.5848	2.0696	1.8228	1.9765	2.0445	1.7812
Starv.+CQ	1.8276	1.9913	1.9011	1.6965	1.8937	2.0682	1.8459	1.4069	1.7128	1.7538	2.1999	1.774	1.3287	1.2894	1.2416	0.9724	1.3471	1.3096	0.9637	1.1346	1.3717	1.1904	1.3036	1.1718	2.0238	1.9073	1.5861	1.8364	1.9915	1.8139	1.4694	1.4269	1.8829	1.74	2.0078	1.6358
log2-transformed
Extended Data Fig. 5J
	CTL												DFMO												DFMO+SPD
CTL	1	1	1	1	1	1	1	1	1	1	1	1	0.8477	0.8618	0.8599	0.767	0.8286	0.82	0.809	0.8236	0.7319	0.8792	0.8882	0.8609	1.0698	1.1303	0.9927	0.906	0.9917	1.0265	0.9984	1.0405	0.9638	1.0518	1.0941	1.092
Starv.	1.4529	1.7599	1.4497	1.6899	1.5536	1.6957	1.3034	1.5638	1.3088	1.5317	1.3934	1.4222	0.8505	0.9275	0.8453	0.9123	1.0541	0.8979	0.8089	0.926	0.7961	0.9036	0.9161	0.8848	1.5427	1.7873	1.38	1.7566	1.5434	1.7206	1.1591	1.5195	1.1364	1.4997	1.3421	1.5212
CTL+CQ	2.908	2.9974	2.8441	3.1472	3.3071	3.3382	2.7348	3.2718	3.1974	3.3452	3.3798	3.1273	2.6905	2.9116	2.8545	2.7058	2.8534	2.8052	2.2567	3.0282	2.8023	3.0533	3.0222	3.0153	3.15	3.4004	2.9198	3.2543	3.2404	3.3455	2.6795	3.3992	3.2717	3.5279	3.5955	2.9597
Starv.+CQ	3.208	3.6698	3.5301	2.9989	3.1434	3.5799	3.2131	2.5807	2.9303	2.9909	3.9628	3.0913	2.2209	2.1535	1.9599	1.5906	2.2058	2.1652	1.5732	1.8723	2.2048	2.0863	2.2072	1.8908	3.7342	3.5862	2.6287	3.4847	3.3802	3.1654	2.3648	2.9331	3.2335	3.0458	3.551	2.9298
log2-transformed
Extended Data Fig. 5L
	CTL												DFMO												DFMO+SPD
CTL	1	1	1	1	1	1	1	1	1	1	1	1	1.2688	1.2275	1.3881	1.2226	1.2545	1.1675	1.2375	1.2133	1.2691	1.4235	1.2551	1.2143	1.1946	1.2197	1.1182	1.1347	1.2339	1.2164	1.1473	1.1411	1.1785	1.427	1.1929	1.1055
Starv.	1.5287	1.8517	1.631	1.6247	1.7537	1.658	1.6627	1.6676	2.0896	1.8001	1.7739	1.4751	1.7408	1.7508	1.802	1.6039	1.6849	1.5433	1.6476	1.4981	1.8682	1.5838	1.8148	1.4331	1.8771	2.1911	1.8766	1.7223	2.0007	1.9962	1.7521	1.8379	2.0968	2.0107	1.9373	1.7645
CTL+CQ	1.5205	1.6403	1.4822	1.4865	1.4616	1.4098	1.4815	1.3464	1.5539	1.5708	1.3995	1.4821	1.4294	1.3898	1.4879	1.4491	1.2017	1.3199	1.3284	1.2568	1.4769	1.5751	1.4698	1.2384	1.6721	1.672	1.679	1.6196	1.843	1.7275	1.7371	1.6717	1.8635	1.8133	1.8017	1.6064
Starv.+CQ	2.7285	2.3184	2.8623	2.1044	3.1059	2.4066	3.3462	2.6686	3.3074	2.9954	3.2636	2.6089	1.7358	1.5073	2.0431	1.5868	2.0448	1.8461	2.0855	1.7329	2.2794	1.8337	2.4012	1.8382	2.4647	2.4293	2.957	2.2602	3.5114	2.9419	3.5007	2.3682	3.8449	3.2831	3.6316	2.7002
log2-transformed
Extended Data Fig. 5M
	CTL												DFMO												DFMO+SPD
CTL	1	1	1	1	1	1	1	1	1	1	1	1	1.2943	1.2009	1.5031	1.2898	1.3772	1.23	1.281	1.2524	1.4103	1.5301	1.345	1.3853	1.1564	1.154	1.1842	1.1286	1.2128	1.1827	1.0904	1.126	1.195	1.3865	1.1708	1.1289
Starv.	2.3256	2.1941	2.0875	2.0206	2.145	2.0453	2.0238	1.9748	2.7251	2.4041	2.1968	1.9229	2.1218	2.2025	2.3287	2.013	2.0511	1.9335	2.0263	1.8908	2.3775	2.1147	2.2501	1.9403	2.2556	2.583	2.4021	2.1974	2.4956	2.395	2.2042	2.3176	2.7455	2.6226	2.3908	2.3265
CTL+CQ	2.3105	2.4447	2.276	2.2978	2.221	2.0649	2.229	2.0243	2.4654	2.5266	2.2258	2.4181	2.0436	1.8973	2.0793	2.0275	1.4616	1.576	1.5114	1.4624	1.9753	2.0229	1.8542	1.6047	2.523	2.6376	2.4945	2.6249	2.8519	2.6284	2.5592	2.5721	2.9927	2.9109	2.6317	2.5997
Starv.+CQ	4.3554	3.5792	4.5524	3.5286	4.636	3.5759	4.6722	3.6345	5.2318	4.77	4.8847	4.0893	2.7495	2.4409	3.1012	2.3409	2.8879	2.7277	2.8779	2.4205	3.4928	3.2375	3.5236	2.6825	4.1484	4.0309	4.6235	3.809	5.2865	4.2082	4.6498	3.3713	5.8341	5.2192	5.1514	4.104
log2-transformed
Extended Data Fig. 5N
	CTL				ODC1 siRNA-a				ODC1 siRNA-b			ODC1 siRNA-c				ODC1 siRNA-d
PUT	0.580434	1.30925	1.19964	0.910676	0.0151233	0.0112484	0.0094485	0.00676261	0.00512404	0.00513268	0.00248226	0.126366	0.079499	0.10602	0.124248	0.0108805	0.0127785	0.0165425	0.00649555
SPD	0.956046	1.0648	1.0678	0.911354	0.031663	0.0320146	0.0314438	0.0158956	0.00855295	0.0109331	0.00651934	0.31121	0.261955	0.253141	0.315374	0.036733	0.0363068	0.0426394	0.0259993
SPM	0.989048	1.05489	1.03226	0.923805	0.688991	0.716827	0.65736	0.610705	0.552097	0.613477	0.555684	1.08877	0.996175	1.07083	1.08571	0.609528	0.614661	0.680476	0.63347
log2-transformed
Extended Data Fig. 5P
	CTL siRNA								ODC1 siRNA-a								ODC1 siRNA-b								ODC1 siRNA-c								ATG5 pool siRNA								no siRNA
CTL	1	1	1	1	1	1	1	1	0.809726	0.8926	1.02141	0.870999	0.924227	0.809065	0.94181	1.04457	0.839279	0.845521	0.913211	0.865688	0.9007	0.856961	0.907381	0.960588	0.995477	1.08174	1.21769	1.10601	1.08999	1.02684	1.14428	1.0697	0.580582	0.577253	0.650331	0.645854	0.595519	0.536955	0.680384	0.648402	0.919714	0.944361	1.06455	1.20929	0.94743	0.942258	0.818516	0.813721
Starv.	1.8943	1.90344	2.01667	1.99137	1.77087	1.65054	1.52804	1.51736	1.38699	1.52431	1.60804	1.71397	1.49644	1.5085	1.18256	1.22693	1.23304	1.32275	1.21665	1.47354	1.22427	1.26534	1.11252	1.1197	1.91657	1.82187	1.97529	1.83874	1.79326	1.64815	1.39011	1.40447	1.39566	1.42093	1.64623	1.52983	1.24729	1.25497	0.876254	0.850645	1.649	1.80563	1.98807	1.94322	1.66149	1.80545	1.27463	1.40617
CTL+CQ	2.28607	2.71869	2.67592	2.64598	2.20973	2.44487	2.61291	2.58295	2.32559	2.62932	2.68504	2.61334	2.34429	2.5071	2.53558	2.58294	2.73486	2.83568	2.87681	2.71597	2.46633	2.63291	2.69659	3.07913	2.73426	2.81893	3.1538	2.81938	2.57363	2.71544	2.6557	2.68423	2.04769	2.26976	2.54256	2.1524	1.91516	1.93701	2.18148	2.22568	2.6207	2.76355	3.16807	2.84361	2.59482	2.4736	2.49629	2.76516
Starv.+CQ	3.65105	3.65647	3.94294	3.40674	2.93005	2.71471	3.69825	3.76554	2.99653	2.74799	3.15209	2.56953	2.74377	2.29715	2.44619	2.03988	2.67029	2.57267	2.78996	2.32217	2.57789	2.3594	1.18407	1.95702	3.67278	3.31012	3.16673	3.10968	3.0784	2.79706	2.14468	2.13457	2.88833	2.53708	2.477	2.87061	2.1666	2.25904	2.38777	2.09761	4.66432	4.26701	3.57919	3.53639	4.17183	4.27146	4.14228	4.60481
log2-transformed
Extended Data Fig. 5Q
	CTL siRNA								ODC1 siRNA-a								ODC1 siRNA-b								ODC1 siRNA-c								ATG5 pool siRNA								no siRNA
CTL	1	1	1	1	1	1	1	1	1.00893	1.03989	1.20341	0.991099	1.02163	0.825055	1.1794	1.04457	1.02392	1.11336	1.04514	1.02544	1.0413	0.9914	1.13058	0.960588	0.976778	1.13123	1.09578	1.0808	1.00952	0.956598	1.23069	1.0697	0.554027	0.586706	0.585628	0.593755	0.555639	0.512394	0.697483	0.648402	0.754791	0.779471	0.78159	1.03606	0.702988	0.695929	0.647066	0.813721
Starv.	1.57812	1.56925	1.59868	1.70959	1.37345	1.22052	1.41585	1.51736	1.2605	1.35154	1.30605	1.51325	1.25473	1.19244	1.18583	1.22693	1.16979	1.28606	1.15831	1.37425	1.13956	1.09416	1.18943	1.1197	1.66431	1.57337	1.57285	1.60241	1.45353	1.30974	1.27475	1.40447	1.00284	1.01578	1.10816	1.15576	0.833341	0.809439	0.733036	0.850645	1.24657	1.37631	1.38297	1.56581	1.13069	1.2258	0.922701	1.40617
CTL+CQ	2.9981	3.5966	3.22078	3.41935	2.62151	2.80085	3.3359	2.58295	3.58581	3.99164	3.58849	3.78113	3.04146	3.212	3.45276	2.58294	4.47436	4.62715	3.99472	4.12081	3.4337	3.58949	3.9314	3.07913	3.91438	4.01345	3.78964	3.76519	3.07496	3.20375	3.45117	2.68423	2.06596	2.19504	2.17419	2.08655	1.65658	1.62326	2.13055	2.22568	3.19591	3.269	3.36226	3.33817	2.77488	2.68558	2.58476	2.76516
Starv.+CQ	3.6205	3.56747	3.51102	3.35558	2.4115	2.19695	3.56505	3.76554	2.84446	2.678	2.66837	2.52518	2.23413	1.87923	2.68787	2.03988	2.73983	2.5608	2.43692	2.38508	2.19976	2.10348	1.5978	1.95702	3.78332	3.25089	2.74894	3.0635	2.61711	2.30416	2.27997	2.13457	2.47073	2.24149	1.89177	2.54648	1.57696	1.69712	1.78521	2.09761	4.9523	4.43356	3.49972	3.80564	3.54192	3.78699	4.22181	4.60481
log2-transformed
Extended Data Fig. 5S
CTL medium				Starv.
								SPD
								AG
CTL	Rapa	Torin-1	BafA1	CTL	Rapa	Torin	BafA1	CTL	1.25	2.5	5	10	20	40	80	160	320	640	1280
0.987623	1.69164	1.8157	2.2745	1.62853	1.71528	1.52189	2.08451	1.95861	1.53554	1.57314	1.83715	1.70619	1.7011	1.44171	1.27487	1.12478
1.03666	1.7859	1.79448	2.24883	1.24674	1.91522	2.05499	2.10548	1.3977	1.70756	1.84769	1.77046	1.61169	1.23766	1.29924	1.57058	1.40357
1.01403	1.78566	1.8375	2.32743	1.00252	1.59466	1.73505	2.36291	1.59225	1.64106	1.64136	1.63672	1.51483	1.63567	1.21737	1.30553	1.21292
1.06388	1.7833	1.83793	2.25604	1.00494	1.84699	1.71253	2.44139	1.45293	1.84277	1.58575	1.65247	1.48607	1.64099	1.48733	1.26705	1.28057
0.97431	1.92161	1.81975	2.18336	1.31129	1.97304	1.7218	2.06853
1.09373	1.84106	1.83689	2.30419	0.991949	1.71962	1.86184	1.99557
0.998483	1.7944	1.88266	2.36612	1.35917	1.99424	1.21223	2.20485
0.991099	1.87456	1.95496	2.38286	1.31013	1.87744	1.60832	2.04532
1.03224				1.24902
1.07799				1.24053
1.03195				1.11978
1.01003				1.1862
0.895254				1.14542
0.906111				1.26192
0.926874				1.67672
0.959748				1.45842
0.995786	1.95347	2.91159	3.59631	1.84202	1.17918	1.70547	3.87229	1.62702			1.55934	1.73583	1.61941	1.5168	1.56154	1.53185	1.63006	1.4996	1.5672
0.894575	1.96689	2.81847	3.58351	1.64897	1.32493	1.86235	3.67325	1.58369			1.79799	1.77394	1.62209	1.60795	1.67914	1.57693	1.51461	1.65191	1.58202
0.896324	1.95638	2.72384	3.76454	1.66865	1.2627	1.82552	3.46924	1.49199			1.4514	1.7217	1.64656	1.56902	1.63607	1.67418	1.56045	1.57092	1.65112
1.08173	2.00537	2.60788	3.57322	1.56338	1.20403	2.14196	3.38224	1.36889			1.62165	1.6202	1.79709	1.70648	1.65505	1.46966	1.69276	1.53522	1.50489
0.964144	1.97416	2.80841	3.508	1.66745	1.38577	1.91719	3.5666
0.969998	1.84843	2.7718	3.47963	1.62467	1.31361	2.03599	3.2535
1.03201	1.86296	2.7976	3.73516	1.65153	1.20535	1.92162	3.3104
1.05212	1.85017	2.56846	3.50436	1.55953	1.32977	1.92535	3.50177
1.07896				1.83794
1.01463				1.65497
1.01304				1.66476
0.986237				1.47349
1.03668				1.50728
0.982028				1.49458
0.986209				1.64371
1.01553				1.7482
