# Supplementary material for: Spermidine is essential for fasting-mediated autophagy and longevity
Source: Nat Cell Biol. 2024 Aug 8;26(9):1571–84. doi: 10.1038/s41556-024-01468-x (PMC11392816; doi:10.1038/s41556-024-01468-x)
Supplement: Supplementary file 25 — Numerical Source Data. [file 41556_2024_1468_MOESM25_ESM.xlsx]

## Sheet: ED Fig 6
Additional notes for statistical analyses in italic next to the data sets.
Extended Data Fig. 6A
	Ad lib.						Fasted
argn-1	0	0	0	0	0		0.292122	0.208382	1.21919	-0.145366	1.23629
smd-1	0	0	0	0	0		-1.79726	-0.759893	-2.11494	-3.14369	-2.0796
odc-1	0	0	0	0	0	0	2.87851	0.921097	2.17027	0.753999	1.53423	3.6829
spds-1	0	0	0	0	0	0	-0.073287	-0.234685	-0.307573	-1.482	-0.840965	-2.36171
amx-3	0	0	0	0	0		1.22738	1.1123	0.369655	0.515591	2.51344
hpo-15	0	0	0	0			1.02399	0.256322	1.23316	1.51352
d2023.4	0	0	0	0	0		1.11366	0.829047	-0.0455059	-0.298811	1.63331
Extended Data Fig. 6B
CTL			odc1(RNAi)
Mean	SEM	N	Mean	SEM	N
1	0.03046	3	0.04793	0.00433	3
1	0.108747	3	0.080464	0.007434	3
1	0.148313	3	0.098368	0.013068	3
Extended Data Fig. 6D
CTL	CTL fasted	odc1(RNAi)	odc1(RNAi) fasted
0.844585	1.11424	0.853007	1.0573
0.85051	1.1972	0.854132	0.981222
1.06284	1.26128	0.873121	1.0201
0.817042	1.12056	0.936239	0.985923
0.863019	1.2492	0.8292	0.870452
0.864057	1.15009	0.828472	0.948744
0.8824	1.2184	0.864585	1.10315
0.707391	0.942356	0.891831	1.05563
0.705925	1.35422	0.86929	1.21747
0.851668	1.04564	0.824286	1.08132
0.813754	0.982718	0.909884	0.942667
0.752152	1.01656	0.919198	1.20139
0.922305	1.04913	0.919381	0.923625
0.703365	1.23517	0.763282	1.08467
0.826582	1.15724	1.03306	1.06321
0.853172	1.14314	0.892856	1.01605
0.968703	1.23787	0.932713	1.03751
0.897986	1.0892	0.870029	1.03809
0.850072	1.13104	0.799994	0.963998
0.692992	1.19925	0.894481	1.17026
0.844818	1.25205	0.764954	0.979763
0.861062	1.21161	0.889806	0.970798
0.889816	1.04079	0.911261	0.912065
0.895735	1.16676	0.829088	0.905881
0.868783	1.07326	0.751751	1.00594
0.858409	0.974996	0.763204	1.09721
0.919559	0.910579	0.779041	1.0157
0.869264	1.19066	0.805947	1.11513
1.05042	1.20727	0.945093	1.08164
1.01185	1.1989	0.922716	1.21433
0.934699	1.25181	1.01223	1.0993
0.84773	1.14452	0.900631	1.12991
0.824935	1.18999	0.926925	0.951262
1.06382	1.36603	0.862068	0.919821
0.946469	1.45114	1.01883	0.903819
1.01426	1.32768	0.978927	1.06585
0.966365	1.34102	0.984646	1.26623
0.992562	1.30464	0.88879	0.992604
0.896981	1.38084	0.939051	0.969999
0.911264	1.30008	0.960058	0.928396
0.994467	1.3099	0.994313	1.10313
0.972427	1.24079	0.903097	1.20396
0.978664	1.25263	0.867663	1.20724
1.05834	1.24042	0.886702	1.21406
0.963357	1.29935	0.899203	1.17098
0.96809	1.31136	0.912526	1.15569
1.04774	1.2615	0.915263	1.27602
0.938256	1.30558	0.853433	1.17929
0.994877	1.3538	0.837662	1.25653
0.999476	1.30881	1.01116	1.11617
0.976602	1.26478	0.881458	1.20891
0.946139	1.27728	0.811776	1.15995
1.07321	1.29665	0.988078	1.26016
0.9149	1.1728	0.936676	1.32764
1.09998	1.24529	0.925392	1.14604
0.918661	1.31911	0.970154	1.07521
1.01883	1.32732	0.90819	1.35413
0.99481	1.20976	0.888931	1.57111
0.921636	1.18624	0.80942	1.2588
1.03366	1.20402	0.879415	1.23626
0.954852	1.32011	0.95849	1.19992
1.05293	1.20304	0.939763	1.16778
0.983943	1.18604	0.905637	1.27006
0.96587	1.17208	0.961987	1.20292
0.914443	1.22035	0.860824	1.12276
0.944553	1.21977	0.919935	1.14855
0.915389	1.188	0.960727	1.29325
0.928713	1.07133	0.896154	1.14921
0.939406	1.23532	0.94079	1.23713
0.894712	1.29925	0.87332	1.23569
0.861049	1.24755	0.940034	1.31155
0.99605	1.24457	0.843437	1.16507
0.929678	1.3213	0.892591	1.17516
0.915598	1.1606	0.941362	1.13538
0.884702	1.33728	1.00769	1.33826
0.775223	1.29908	0.970833	1.31623
0.926499	1.22418	0.940744	1.23384
0.95706	1.2464	0.992359	1.10271
0.923454	1.14757	1.20445	1.33932
0.95219	1.15782	1.24132	1.11786
0.991295	1.32325	1.11992	1.22872
1.07052	1.23321	1.00136	1.28943
1.02411	1.16815	1.01753	1.16275
1.02375	1.33538	1.1664	1.09899
1.26796	1.24316	1.39529	1.12849
1.35527	1.40643	1.02234	1.20617
1.22169	1.23395	1.20847	1.12741
1.08087	1.2511	1.12763	1.2648
1.07228	1.32291	1.15853	1.28672
1.19816	1.14323	1.08442	1.22219
1.08996	1.42645	1.06665	1.12323
1.10466	1.2061	1.01668	0.984945
1.25686	1.72717	1.07385	1.18415
1.43623	1.66149	1.11853	1.10099
1.23698	1.48344	1.29553	1.29015
1.33119	1.44572	1.12166	1.19891
1.13911	1.46663	1.07886	1.25222
1.24934	1.75306	1.05148	1.09353
1.32845	1.73253	0.924775	1.27059
1.18694	1.99675	1.06647	1.12944
1.21533	1.92157	1.12607	1.19928
1.20652	1.79171	1.47614	1.13707
1.08809	1.95547	1.11405	1.69552
1.27813	1.64927	1.02187	1.34835
1.32832	1.93921	1.19392	1.36789
1.24806	1.62436	1.32647	1.37829
1.21423	1.88171	1.09016	1.63861
1.24053	1.82038	0.949774	1.53536
1.24851	1.67665	1.00302	1.44809
1.19587	1.92431	1.04607	1.26857
1.15067	1.94794	1.15845	1.49066
1.34467	1.83278	1.25473	1.5638
1.1771	1.48561	1.12009	1.33554
1.18819	2.08817		1.3004
1.17538	1.4996		1.41846
1.16457	1.84193		1.33213
1.4559	2.03676		1.30832
0.988398	1.64421		1.37155
0.992813	1.69455		1.31353
1.24448	1.44924		1.37502
0.959648	1.60803		1.1873
	1.70191		1.47253
	1.6812		1.46097
	1.91278		1.45061
	1.25806		1.6955
	1.73268
	1.74847
Performed together with Extended Data Fig. 10E
Extended Data Fig. 6F
CTL	CTL fasted	odc1(RNAi)	odc1(RNAi) fasted
21	10	17	26
28	3	31	22
13	10	29	8
8	10	18	14
18	16	14	20
17	10	14	18
14	11	10	10
6	17	22	24
25	9	36	6
13	6	21	14
20	5	20	10
12	8	10	19
12	2	24	7
12	7	12	17
17	14	31	17
27	5	29	7
9	8	19	10
22	6	11	18
21	8	22	23
23	5	32	10
21	10	14	8
26	11	18	21
18	15	12	9
5	14	31	7
28	15	27	11
30	7	33	4
19	6	15	8
11	11	11	6
7	9	13	10
14	6	36	13
13	12	37	14
31	7	35	8
11	10	14	8
19	18	25	13
20	15	20	9
10	7	35	8
9	3	10	10
8	8	7	11
19	7	12	7
8	6	15	16
13	6	22	17
6	9	7	12
22	5	33	11
19	5	23	15
8	12	13	14
20	18	16	16
29	9	21	21
8	18	16	13
13	19	15	9
12	8	16	16
15	4	17	12
8	14	11	9
16	13	18	9
26	3	19	4
13	12	36	16
24	14	10	12
26	8	10	9
20	4	16	18
8	8	14	22
12	12	10	16
6	8	16	12
30	14	15	8
21	12	19	13
27	18	13	12
23	9	23	9
9	16	21	24
18	10	13	20
9	4	17	5
15	5	30	21
11	3	7	18
6	16	19	4
15	13	11	22
15	12	17	24
20	16	11	26
20	6	26	20
7	11	17	30
13	5	16	23
23	19	16	13
19	10	15	10
17	5	8	15
11	5	24	37
15	12	13	25
27	7	22	14
15	6	25	22
17	10	21	17
21	11	22	13
8		24
15		19
22		25
11		14
13		13
24		33
10		17
24		18
14		25
24		27
12		32
7		41
12		24
13		24
32		26
28		22
19		12
12		22
22		22
23		14
11		25
29		33
34		26
25
32
10
9
12
29
19
11
23
30
8
11
7
24
20
22
28
23
26
22
7
10
11
33
Performed together with Extended Data Fig. 10G
Extended Data Fig. 6H
CTL	CTL fasted	CTL+SPD	odc-1(RNAi)	odc-1(RNAi) fasted	odc-1(RNAi)+SPD	odc-1(RNAi)+SPD fasted
1	12	16	1	9	2	12
1	18	2	0	4	3	5
5	7	3	0	1	4	12
0	9	8	0	2	7	9
6	23	3	2	4	2	4
3	17	9	1	0	1	2
1	2	4	1	6	8	6
0	5	12	4	4	5	9
0	9	11	2	8	8	8
2	5	7	3	2	3	9
0	7	3	0	3	5	2
5	15	8	0	11	11	7
1	2	3	1	2	12	10
8	6	2	1	3	7	9
2	9	1	0	7	9	6
2	11	1	2	4	3	3
1	10	3	1	9	4	8
0	19	8	0	4	2	11
0	6	3	2	6	2	13
2	3	4	0	2	1	2
9	2	8	0	4	1	3
4	2	4	0	1	2	12
2	3	2	1	1	4	8
9	6	3	2	2	3	9
0	4	4	1	4	6	7
2	1	5	1	2	18	3
0	9	4	7	5	2	11
1	9	5	0	7	9	5
1	12	2	0	3	4	7
3	6	5	2	2	5	5
2	3	7	0	7	8	8
2	8	11	1	5	11	4
4	5	6	0	5	19	2
3	17	15	1	2	8	11
0	8	4	2	4	5	6
2	5	6	1	6	7	14
1	13	7	2	2	3	7
0	4	8	0	5	11	2
1	16	6	1	6	4	2
4	6	4	1	11	3	3
0	11	2	5	2	5	8
1	5	13	0	3	8	4
2	7	7	1	13	11	8
4		8	1	2	2	9
1		4	1	4	9	2
0		9	0	1	4	2
0		6	0	2	6	14
1		8	0	3	3	5
7		12	1		2	2
0		9	0		8	8
1		11	1
1		15	0
2			9
1			1
2
0
1
3
1
1
0
1
0
Extended Data Fig. 6J
CTL	CTL+rapa	odc-1(RNAi)	odc-1(RNAi)+rapa
1	12	1	2
1	5	0	1
5	13	0	1
0	8	0	3
6	3	2	5
3	8	1	3
1	1	1	4
0	2	4	7
0	9	2	3
2	5	3	10
0	8	0	2
5	12	0	4
1	17	1	6
8	21	1	8
2	3	0	2
2	5	2	1
1	4	1	1
0	1	0	7
0	6	2	2
2	2	0	2
9	8	0	1
4	3	0	3
2	12	1	14
9	18	2	1
0	2	1	2
2	6	1	5
0	3	7	3
1	4	0	1
1	1	0	1
3	1	2	1
2	4	0	2
2	8	1	5
4	3	0	2
3	6	1	6
0	2	2	3
2	6	1	8
1	2	2	0
0	9	0	1
1	7	1	1
4	8	1	2
0	0	5	0
1	1	0	1
2	2	1	3
4	1	1	2
1	3	1	1
0	5	0	1
0	2	0	9
1	1	0	2
7	2	1	2
0	3	0	1
1	1	1	3
1	0	0	1
2	3	9	0
1	2	1
2	8
0	2
1	1
3	4
1	2
1	1
0	1
1	3
0
