# Supplementary material for: Spermidine is essential for fasting-mediated autophagy and longevity
Source: Nat Cell Biol. 2024 Aug 8;26(9):1571–84. doi: 10.1038/s41556-024-01468-x (PMC11392816; doi:10.1038/s41556-024-01468-x)
Supplement: Supplementary file 26 — Numerical Source Data [file 41556_2024_1468_MOESM26_ESM.xlsx]

## Sheet: ED Fig 7
Additional notes for statistical analyses in italic next to the data sets.
Extended Data Fig. 7A
	Day 10
	Day																		Night
Ad lib.	0.0569444	0.0430556	0.0513889	0.1	0.0522222	0.0566667	0.0336043	0.0710027	0.0758808	0.110135	0.0672087	0.0594038	0.0502941	0.0870588	0.065	0.126765	0.0825882	0.101765	0.0591111	0.0364444	0.0897778	0.0814222	0.0323556	0.0430222	0.048143	0.0591472	0.0371389	0.088033	0.0539202	0.0660248	0.0463768	0.0768116	0.0898551	0.0942029	0.0892754	0.0869565
IF	0.115556	0.0866667	0.0844444	0.0855556	0.0679012	0.0844444	0.115146	0.176332	0.220054	0.103342	0.158988	0.106474	0.235882	0.118824	0.203529	0.18	0.16	0.161176
	Day 30
	Day												Night
Ad lib.	0.0574074	0.082963	0.0640741	0.0662963	0.0451852	0.0485185	0.0644444	0.0614815	0.0674074	0.0674074	0.0527778	0.0614815	0.0896296	0.0340741	0.0362963	0.0385185	0.0279835	0.0596296	0.0255238	0.0315344	0.0721905	0.0569524	0.0533333	0.0493333
IF	0.103086	0.0551852	0.156481	0.121605	0.0993827	0.0840741	0.111111	0.102778	0.136508	0.157407	0.0992593
	Day 50
	Day																						Night
Ad lib.	0.0957372	0.0649895	0.0444444	0.0533094	0.022362	0.0183438	0.0353399	0.0412299	0.0209644	0.0574424	0.0403564	0.0560797	0.0536913	0.0383509	0.0268456	0.0411633	0.0966443	0.0214765	0.0510067	0.0483222	0.00357942	0.0375839	0.0157647	0.0299126	0.00970138	0.0394118	0.0691223	0.0181901	0.0516599	0.0291041	0.0371886	0.00242534	0.0430499	0.0547974	0.0299782	0.0334641	0.025098	0.0449673
IF	0.07058	0.107617	0.167715	0.0957372	0.0730758	0.121593	0.0873515	0.0580014	0.168763	0.0607967	0.118121	0.128859	0.155705	0.126174	0.0832215	0.085906	0.061745	0.0608501	0.0456376	0.085906
Extended Data Fig. 7B
	ORN
DFMO	Ad lib.							Fasted
0	0.992399	0.876201	1.05873	1.08043	0.758128	0.796438	1.43767	0.770181	0.761161	1.02737	0.849815	1.29113	0.819875
0.1	1.33754	0.912986	1.07762	0.880647	0.951096	0.913132	1.1207	0.751315	0.635169	0.815401	0.726672	0.688385	0.870757	0.957721
1	1.09786	1.09042	0.902275	1.17653	0.908537	0.926347	1.05419	0.732353	0.673186	0.843854	1.02238	0.679632	1.01291	1.05374
10	1.15656	0.989055	1.41595	1.02742	0.884903	1.22217		0.601511	1.02989	0.817263	1.39642	0.875523	1.03577
	PUT
	Ad lib.							Fasted
0	1.24206	1.01168	0.840201	1.42083	0.948663	0.764154	0.77242	0.791869	0.79949	0.946835	3.53752	2.34289	1.20306		log2-transformed
0.1	0.751339	1.09965	1.62748	0.307954	0.591593	0.537997	0.350184	0.730124	0.41631	0.602053	0.684762	0.806917	0.77183	0.510871
1	0.578136	0.730071	0.545293	0.581189	0.637565	0.771705	0.454707	0.642066	0.754271	0.451721	0.77429	0.498035	0.650053	0.758628
10	0.550807	0.571231	0.798482	0.71769	0.411032	0.429302		0.395972	0.355577	0.497605	0.828244	0.709481	0.544159
	SPD
	Ad lib.							Fasted
0	1.23481	1.05289	0.85882	1.14563	0.84017	0.877565	0.990107	1.20411	1.15239	1.16601	1.37764	1.45345	1.15356
0.1	0.773705	0.729104	0.848976	0.623528	0.770737	0.765306	0.683383	0.972334	0.913291	0.982706	0.828121	0.97839	0.929896	0.986318
1	0.825315	0.86942	0.806574	1.0027	0.727814	0.862618	1.02501	0.837607	1.13767	1.02879	0.93809	0.795529	1.07545	0.978645
10	0.835879	0.664182	1.0034	0.779023	0.83377	0.958696		1.05655	1.07212	1.00433	1.09753	1.26238		1.1993
	SPM
	Ad lib.							Fasted
0	1.23481	1.05289	0.85882	1.14563	0.84017	0.877565	0.990107	1.20411	1.15239	1.16601	1.37764	1.45345	1.15356		log2-transformed
0.1	0.773705	0.729104	0.848976	0.623528	0.770737	0.765306	0.683383	0.972334	0.913291	0.982706	0.828121	0.97839	0.929896	0.986318
1	0.825315	0.86942	0.806574	1.0027	0.727814	0.862618	1.02501	0.837607	1.13767	1.02879	0.93809	0.795529	1.07545	0.978645
10	0.835879	0.664182	1.0034	0.779023	0.83377	0.958696		1.05655	1.07212	1.00433	1.09753	1.26238	1.1993
Extended Data Fig. 7C
Days	Ad lib.	IF	Ad lib. + DFMO	IF + DFMO
1	1
3			0
4		0
5
6			1	1
6				0
9				0
11			1
13	0
13
14
15	0
20			0	0
20				1
21				1
22
23
24		1		0
26				0
28	0
29
30	0	1
31	0	1		0
32	1
33	1
33	1
34			1
35	1	1
35		1
36	1	1	1	1
36	0	1	1
36		0	1
36			0
37	1	1
37	1
37	1
37	1
38	1	1	1	1
38	1
39	1	1
39	1
39
40	1	1	1	1
40	1	1	1
40	1
40	0
41	1	1		1
41	0
41
41
42	1		1	1
42
42
43	1	1	1	1
43	1	1	1	1
43	1		1	1
43	1		1	1
43			1	1
43				1
43				1
43				1
44	1	1	1	1
44	1	1	1
44	1	1	1
44	1		1
44	1		1
44	1		1
44	1		1
44	1		1
44	1
44	1
45	1	1	1	1
45	1	1	1	1
45	1	1	1	1
46	1		1	1
46	1		1	1
46	1		1	1
46			1	1
46			1	1
46			1
46			1
46			1
47	1		1	1
47	1		1	1
47	1		1	1
47	1
47	1
47	1
48	1	1	1	1
48	1	1	1	1
48	1	1	1	1
48	1	1	1	1
48	1		1
48	1
48	1
48	1
49	1	1	1	1
49	1	1	1	1
49	1	1	1
49	1	1
49	1
49	1
50	1	1	1	1
50	1	1	1	1
50	1	1	1	1
50	1	1	1	1
50	1	1	1	1
50	1	1	1	1
50		1	1	1
50		1	1	1
50		1	1	1
50		1	1	1
50			1
50			1
50			1
52	1	1	1	1
52	1	1	1	1
52	1	1	1	1
52	1	1	1	1
52	1	1	1	1
52	1	1	1	1
52	1	1	1	1
52	1	1	1	1
52		1		1
52		1		1
52				1
52				1
52				1
52				1
52				1
52				1
52				1
52				1
52				1
53	1	1	1	1
53		1	1	1
53		1	1	1
53		1	1	1
53		1	1	1
53		1	1	1
53		1	1	1
53		1
53		1
53		1
53		1
54	1	1	1	1
54		1	1	1
54			1
54
54
55	1	1		1
55	1	1		1
55		1		1
55		1		1
55		1		1
55		1		1
55		1
55		1
55		1
55		1
56	1	1	1	1
56	1	1	1	1
56		1	1
56			1
56			1
56			1
56			1
57		1	1	1
57		1	1	1
57		1		1
58	1		1	1
58
58
59		1	1	1
59			1	1
60	1	1	1	1
60	1		1
60	1
60	1
61	1	1
61		1
62	1	1	1	1
62		1		1
63	1	1
63		1
64			1
65	1
65
66		1
67		1	1
67		1
67
68		1
69	1
1
1
2	0
2	0
3			1	1
4		1
5	0		0
5
6
7	1			0
7
8
9
10			0	1
10
11		0	0
11
12		0
14				0
14
15		0	0
15		0
17			0
18				1
18				1
21	0		1
23				1
23				1
24				1
25			0	1
25				0
25				0
25				0
25				0
26			1
28	1	0
28
29
30	0	1	1
30		1
31
31
32	0
33		0	1
33		0
33		0
34		1	1
35		0	1
37	1	1		1
37	0
37	1
37	1
37	1
38	1	1	0	1
38	1		1	1
38			1
39	1	1		1
39
40	1		1	1
40			1	1
41	1	1	1	1
41	1		1
41	1
41	1
41	1
42	1	1	1
42	1	1	1
42		1	1
42
42
43	1	1		1
44	1	1	1	1
44	1	1	1	1
44	1		1
44	1
45	1	1	1	1
45	1	1	1
45	1	1	1
45		1	1
45		1	1
45			1
45			1
46	1	1	1	1
46	1		1	1
46	1		1	1
46	1		1
46	1
46
46
46
46
46
46
47	1	1	1	1
47	1		1	1
47	1		1	1
47	1
47	1
47	1
47	1
48	1		1	1
48	1		1	1
48	1		1
48	1
48	1
48
49	1	1	1	1
49	1	1	1	1
49	1	1	1	1
49	1	1	1
49	1	1	1
49	1	1
49	1
50	1	1	1	1
50	1	1	1	1
50	1	1	1	1
50	1	1	1	1
50	1
50	1
50	1
50	1
51	1	1	1	1
51	1		1	1
51	1		1	1
51	1			1
51	1			1
51	1			1
51				1
51				1
51				1
52	1	1	1	1
52		1	1	1
52		1		1
52		1		1
52				1
52				1
52				1
52				1
52				1
53	1	1	1	1
53	1	1	1	1
53	1	1	1	1
53	1	1	1	1
53	1	1	1	1
53	1	1	1	1
53	1	1	1	1
53	1	1	1	1
53		1	1	1
53		1	1	1
53			1
54	1	1	1	1
54	1	1		1
54		1		1
54		1		1
54		1		1
54		1		1
54		1		1
54		1
54		1
55	1	1	1	1
55	1	1	1	1
55	1	1	1	1
55	1	1		1
55	1			1
55	1			1
55				1
55				1
55				1
55				1
55				1
55				1
55				1
55				1
56	1	1	1	1
56	1	1	1	1
56	1	1	1	1
56	1		1
56			1
56			1
56
56
56
56
57	1	1	1	1
57	1	1	1	1
57		1	1
57
57
58	1	1	1	1
58	1	1	1	1
58	1	1	1	1
58	1	1
58	1	1
58
59	1	1	1	1
59	1	1	1	1
59		1	1	1
59		1	1
59		1	1
59			1
60	1	1	1	1
60		1	1	1
60		1	1	1
60		1
60		1
61	1	1	1	1
61	1	1		1
61	1	1		1
61		1		1
62	1	1	1	1
62		1	1
62
63		1		1
63		1
63		1
63		1
64	1	1	1	1
64		1	1	1
64		1
64		1
64		1
65	0	1		1
65	1	1		1
65		1
65
66	1	1		1
66	1	1
67		1
67		1
67
68	1	1		1
68		1
69
69
69
70			1
71			1
71			1
72	1		1	1
73		1
74			1
75	1
77
78
81				1
Extended Data Fig. 7D
	Female
	CTL day									CTL night									DFMO day									DFMO night
Ad lib.	0.126938	0.0576926	0.0783823	0.0924242	0.0650505	0.109495	0.164046	0.0836989	0.0633254	0.0660369	0.046218	0.0847855	0.0985773	0.0616466	0.10114	0.0775977	0.0750782	0.0770782	0.0576926	0.0894168	0.0314857	0.0574315	0.0866378	0.0498124	0.0646836	0.139387	0.114938	0.0340968	0.0748681	0.0825816	0.0758239	0.0748112	0.0586087	0.0478647	0.0570782	0.0500782
IF	0.0894168	0.0963133	0.0797616	0.114574	0.112035	0.100606	0.15976	0.151611											0.0548744	0.104589	0.0783823	0.102	0.0993362	0.113304	0.153081	0.131237	0.0348025
	Male
	CTL day									CTL night									DFMO day									DFMO night
Ad lib.	0.0797616	0.0604512	0.0632098	0.0675902	0.0739394	0.0828283	0.0999977	0.0823407	0.119013	0.0627469	0.0539315	0.046218	0.0586087	0.0839251	0.0494947	0.0670782	0.0660782	0.0700782	0.0659685	0.0494168	0.054934	0.0904473	0.0828283	0.0840981	0.124446	0.104072	0.116297	0.0605431	0.0671546	0.0484218	0.0717732	0.0707606	0.0707606	0.0589758	0.0689758	0.0634202
IF	0.0852788	0.0687271	0.072865	0.116234	0.102549	0.165657	0.0248274	0.0585625	0.182083										0.0963133	0.077003	0.0866581	0.128716	0.12014	0.0983165	0.0825523	0.0602679	0.194386
Extended Data Fig. 7E
	Female
DFMO	Ad lib.							Fasted
0	1.26	1.22	1.28	1.14	1.31	1.41	1.24	1.2	1.14	1.32	1.1	1.29	1.05	1.02	log2-transformed
0.1	1.29	1.28	1.29	1.35	1.26	1.34	1.19	1.19	1.26	1.18	1.14	1.23	1.03	1.23
1	1.07	1.24	1.53	1.22	1.2	1.28	1.17	1.21	1.15	1.22	1.24	1.69	1.03	1.04
10	1.16	1.27	1.19	1.19	1.22	1.24	1.2	1.56	1.17	1.28	1.14	1.06	0.95	1.23
	Male
	Ad lib.							24h fasted
0	1.12	0.9	1.07	0.99	0.94	0.86	0.86	0.85	0.96	0.9	0.81	0.8	0.75	0.75
0.1	0.95	0.92	0.85	0.94	0.79	0.82	0.83	0.84	0.83	0.95	0.81	0.8	0.88	0.88
1	0.86	0.96	1	0.91	0.91	0.81	0.83	0.87	0.89	0.84	0.9	0.97	0.83	0.87
10	0.91	0.85	0.86	0.84	0.82	0.88	0.79	0.8	0.89	0.85	0.89	0.92	0.89	0.89
Extended Data Fig. 7F
Days	OdcMI10996/- ad lib.	OdcMI10996/- ad lib. IF	OdcMI10996/- ad lib. IF + SPD
1		0
1		0
1		1
2	1	0
3		1
3		1
4	0
5	1	1
5		1
8		1	0
11	0	0	0
11	0		0
11	0
11	0
11	0
13	1
13	0
14	1
15	0	0	0
15	0
16		1
17			1
19	0	0	0
19	0	0	0
19	0
20		1	1
20			0
21	1	1
21		1
22	1
25		0
26			1
27	1	1
27	0
28		1
29		1	0
30		0
30		1
31			0
35		0
35		1
37	1
38			0
40			1
40			1
40			1
42	1	1	1
43	1		1
44	1		1
44	1		1
44			0
44			0
44			0
44			0
44			0
44			0
45	1
47	1
47	1
48		1
48		1
52		1	1
52			1
53	1	1
53	1
54	1	1
54	1	1
55	0		1
56	1	1
56	1
57		1	1
57		1
57		1
58		1	1
59		1
59		0
60	1	1	1
60	1	1	1
60	1	1	1
60	1
60	1
60	1
61	1
61	1
62	1	1
62		1
62		1
62		1
62		1
62		1
62		1
62		1
62		1
62		1
62		1
62		1
63		1	1
63		1
64		1	1
64			1
65		1	1
65			1
66	1	1	1
66	1		1
66	1
67	1	1	1
67	1		1
67			1
68	1	1	1
68		1	1
69	1
69	1
69	1
69	1
70	1	1
70	1
70	1
71	1	1	1
71	1	1
71	1	1
71	1
71	1
72	1	1	1
72		1
72		1
73	1	1	1
73	1		1
73	1		1
73	1
74	1
74	1
74	1
74	1
75	1	1	1
75	1	1	1
75	1		1
75	1		1
75	1		1
75	1
76	1	1	1
76	1
76	1
76	1
76	1
76	1
76	1
77	1	1	1
77	1	1	1
77	1
79	1	1	1
79	1	1	1
79	1	1	1
79	1	1	1
79	1	1	1
79	1	1	1
79	1	1	1
79	1	0
79	1	0
79	1	0
79	1
80	1	1	1
80	1	1	1
80	1	1	1
80	1	1	1
80	1		1
80	1
81	1	1	1
81	1	1	1
81	1	1	1
81	1	1	1
81	1	1	1
81	1	1	1
81	1	1	1
81	1	1	1
81	1	1	1
81	1
82			1
82			1
82			1
83			1
84	1	1	1
84	1	1	1
84	1	1	1
84		1	1
84		1
84		1
85		1	1
86	1	1	1
86	1	1	1
86		1	1
86		1	1
86		1	1
86		1
86		1
87		1
88		1	1
88			1
88			1
88			1
88			1
88			1
89		1	1
89			1
89			1
89			1
89			1
89			1
89			1
90		1
90		1
91			1
91			1
91			1
93			1
94			1
94			1
Extended Data Fig. 7G
	CTL
Ad lib.	0.208	0.238	0.17	0.187	0.202	0.164	0.191	0.152	0.184	0.14	0.153	0.148	0.159	0.187	0.193	0.175	0.211	0.169	0.189	0.215	0.214	0.196	0.143	0.178	0.154	0.168	0.159	0.216	0.184	0.197	0.0986	0.119	0.1	0.128	0.11	0.099	0.133	0.125	0.163	0.125	0.106	0.11	0.0914	0.15	0.108	0.128	0.0956	0.123	0.111
Fasted	0.166	0.124	0.171	0.118	0.172	0.143	0.142	0.128	0.179	0.138	0.134	0.165	0.138	0.13	0.128	0.143	0.161	0.137	0.149	0.159	0.128	0.156	0.147	0.124	0.125	0.158	0.166	0.153	0.152	0.0859	0.0905	0.0858	0.0971	0.125	0.0972	0.065	0.099	0.12	0.0867	0.0922	0.088	0.0949	0.128	0.0914	0.118	0.0969	0.113	0.0998	0.0989
log2-transformed
Performed together with Extended Data Fig. 10H
Extended Data Fig. 7H
CTL			argn-1(RNAi)
Mean	SEM	N	Mean	SEM	N
1	0.082644	3	0.033336	0.002129	3
1	0.082372	3	0.032368	0.002758	3
CTL			spds-1(RNAi)
Mean	SEM	N	Mean	SEM	N
1	0.076554	3	0.115694	0.008714	3
1	0.0962	3	0.152195	0.019273	3
1	0.04265	3	0.370532	0.012568	3
CTL			smd-1(RNAi)
Mean	SEM	N	Mean	SEM	N
1	0.05217	3	0.146891	0.008434	3
1	0.083732	3	0.497803	0.034435	3
Extended Data Fig. 7I
Days	CTL ad lib.	IF	CTL ad lib. + SPD	odc-1(RNAi) ad lib. + SPD	IF + SPD	odc-1(RNAi) IF + SPD	odc-1(RNAi) IF	odc-1(RNAi) ad lib.
13	0
13	0
13	0
13	1
13	1
13	1
13	1
13	1
13	1
13	1
14	1
14	1
14	1
14	1
14	1
14	1
14	1
14	1
14	1
14	0
14	0
16	1
16	1
16	1
16	1
16	1
16	1
16	1
16	1
16	1
16	1
16	1
16	1
16	1
16	1
16	1
16	1
16	1
16	1
18	1
18	1
18	1
18	1
18	1
18	1
18	1
18	1
18	1
18	1
18	1
18	1
18	1
18	1
18	1
18	1
18	1
18	1
18	1
18	1
18	1
18	1
18	1
18	1
18	1
19	1
19	1
19	1
19	0
19	0
19	0
21	1
21	1
21	1
21	1
21	1
21	1
21	1
21	1
21	1
21	1
21	1
21	1
21	1
21	1
22	1
22	1
22	1
22	1
22	1
22	1
22	1
22	1
22	1
22	1
22	1
22	1
22	1
22	1
22	1
22	1
22	1
22	1
22	1
22	1
22	0
24	1
24	1
24	1
24	1
24	1
24	1
24	1
24	1
24	1
24	1
24	1
24	1
24	1
24	1
24	1
24	1
24	1
24	1
24	1
24	1
24	1
24	1
24	1
24	1
24	1
24	1
24	1
24	1
24	1
24	1
24	1
24	1
24	1
24	1
24	0
24	0
24	0
26	1
26	1
26	1
29	1
29	1
29	1
29	1
29	1
29	1
30	1
30	1
30	1
30	1
16		0
16		0
16		1
16		1
16		1
18		1
18		1
18		1
18		1
20		1
20		1
20		1
20		1
22		1
22		1
22		1
22		1
24		1
24		1
24		1
24		1
24		1
24		1
24		1
24		1
24		1
24		1
24		1
24		1
24		1
24		1
24		1
24		1
24		1
24		1
24		1
24		1
24		1
24		1
24		1
24		1
24		1
24		1
24		1
24		1
24		1
24		1
24		1
24		1
24		1
24		1
24		1
24		1
24		1
24		1
24		1
24		1
24		1
24		1
24		0
24		0
24		0
24		0
27		1
27		1
27		1
27		1
27		1
27		1
27		1
27		1
27		1
27		1
27		1
27		1
27		1
27		1
27		1
27		1
27		1
27		1
27		1
27		1
27		1
27		1
27		1
27		1
27		1
27		1
27		1
27		1
27		1
27		1
27		1
27		0
27		0
28		1
28		1
28		1
28		1
28		1
28		1
28		1
28		1
28		1
28		1
28		1
28		1
28		1
28		1
28		1
28		1
28		1
28		1
28		1
28		1
33		1
33		1
33		1
33		1
33		1
33		1
33		1
33		1
33		1
33		1
33		1
33		1
33		1
33		1
33		1
33		1
33		1
33		1
33		1
33		1
33		1
33		1
33		1
33		1
33		1
33		1
33		1
33		1
33		1
33		1
33		0
37		1
37		1
37		1
37		1
37		1
37		1
37		1
37		1
37		1
37		1
37		1
37		1
37		1
37		1
37		1
39		0
39		1
39		1
39		1
39		1
39		1
16			0
16			0
16			1
16			1
18			1
18			1
18			1
18			1
18			1
18			1
18			1
20			1
20			1
20			1
20			1
20			1
20			1
20			1
20			1
20			1
20			1
20			0
20			0
20			0
22			1
22			1
22			1
22			1
22			1
22			1
22			1
22			1
22			1
22			1
22			1
22			1
22			1
22			1
22			1
22			1
22			1
22			1
22			1
22			1
22			1
22			1
22			1
22			1
22			1
22			1
22			1
22			1
22			1
22			1
22			1
22			1
22			1
22			1
22			1
22			1
22			1
22			1
22			1
22			1
22			1
22			1
22			1
22			1
22			1
22			1
22			1
22			1
22			1
22			1
22			1
22			1
22			1
22			1
22			1
22			1
24			1
24			1
24			1
24			1
24			1
24			1
24			1
24			1
24			1
24			1
24			1
24			1
24			1
24			1
24			1
24			1
24			1
24			0
24			0
26			1
26			1
26			1
26			1
26			1
26			1
26			1
26			1
26			1
26			1
26			1
26			1
26			1
26			1
26			1
26			1
26			1
26			1
26			1
26			1
26			1
26			1
26			1
26			1
26			1
26			1
26			1
26			1
26			1
26			1
26			1
31			1
31			1
31			1
31			1
31			1
31			1
31			1
31			1
31			1
31			1
31			1
31			1
31			1
31			1
31			1
31			1
31			1
31			1
31			1
31			1
31			1
31			1
31			1
31			1
31			1
31			1
31			1
31			1
31			1
31			1
31			1
31			1
31			1
31			1
33			1
33			1
33			1
33			1
33			1
33			1
33			1
33			1
36			1
36			1
36			1
36			1
36			1
16				0
16				1
16				1
16				1
18				1
18				1
18				1
18				1
18				1
18				1
18				1
18				1
18				1
18				1
18				1
18				1
18				1
18				0
18				0
18				0
18				0
22				1
22				1
22				1
22				1
22				1
22				1
22				1
22				1
22				1
22				1
22				1
22				1
22				1
22				1
22				1
22				1
22				1
22				1
22				1
22				1
22				1
22				1
22				1
22				1
22				1
22				1
22				1
22				1
22				1
22				1
22				1
22				1
22				1
22				1
22				1
22				1
22				1
22				1
22				1
22				1
22				1
22				1
22				1
22				1
22				1
22				1
22				1
22				1
22				1
22				1
22				1
22				1
22				1
22				1
22				1
22				1
22				1
22				1
22				0
22				0
22				0
22				0
24				1
24				1
24				1
24				1
24				1
24				1
24				1
24				1
24				1
24				1
24				1
24				1
24				1
26				1
26				1
26				1
26				1
26				1
26				1
26				1
26				1
26				1
26				1
26				1
26				1
26				1
26				1
26				1
26				1
26				1
26				1
26				1
26				1
29				1
29				1
29				1
29				1
29				1
29				1
29				1
29				1
29				1
29				1
29				1
29				1
29				1
29				1
29				1
31				1
31				1
31				1
31				1
31				1
31				1
31				1
31				1
33				1
33				1
33				1
33				1
33				1
33				1
18					0
18					1
18					1
18					1
18					1
18					1
18					1
18					1
18					1
18					1
18					1
18					1
18					1
18					1
20					1
20					1
20					1
20					1
20					1
20					1
20					1
20					1
20					1
20					1
20					1
20					1
20					1
20					1
20					1
20					0
20					0
20					0
24					1
24					1
24					1
24					1
24					1
24					1
24					1
24					1
24					1
24					1
24					1
24					1
24					1
24					1
24					1
24					1
24					1
24					1
24					1
24					1
24					1
24					1
24					1
24					1
24					1
24					1
24					1
24					1
24					1
24					1
24					1
24					1
24					1
24					1
24					1
24					1
24					1
24					1
24					1
24					1
24					1
24					1
24					1
24					1
24					1
24					1
24					1
24					1
24					1
24					1
25					1
25					1
25					1
25					1
25					1
25					1
25					1
25					1
25					1
27					1
27					1
27					1
27					1
27					1
27					1
27					1
27					1
27					1
27					1
27					1
27					1
27					1
27					1
27					1
27					1
27					1
27					1
27					1
27					1
27					1
27					1
27					1
27					1
27					1
27					1
27					1
27					1
27					1
27					1
27					1
27					1
27					1
27					1
27					1
27					1
32					1
32					1
32					1
32					1
32					1
32					1
32					1
32					1
32					1
32					1
32					1
32					1
32					1
32					1
32					1
32					1
32					1
32					1
32					1
32					1
32					1
32					1
32					1
32					1
32					1
32					1
32					1
32					1
32					1
32					1
32					1
32					1
32					1
32					1
32					1
32					1
32					1
32					1
32					1
32					1
32					1
33					1
33					1
33					1
33					1
33					1
33					1
33					1
33					1
35					1
35					1
35					1
35					1
35					1
35					1
35					1
35					1
35					1
35					1
35					1
35					1
35					1
35					1
36					1
36					1
36					1
36					1
36					1
38					1
38					1
38					1
38					1
38					1
18						0
18						0
18						0
18						1
18						1
18						1
18						1
18						1
18						1
18						1
18						1
18						1
18						1
18						1
18						1
18						1
18						1
18						1
18						1
20						1
20						1
20						1
20						1
20						1
20						1
20						1
20						1
20						1
20						1
20						1
20						1
20						1
20						1
20						1
20						1
20						1
20						1
22						1
22						1
22						1
22						1
22						1
22						1
22						1
22						1
22						1
22						1
22						1
22						1
22						1
22						1
22						1
22						1
22						1
22						1
22						1
22						1
22						1
22						1
22						1
22						1
22						1
22						1
22						1
22						1
22						1
22						1
22						1
22						1
22						1
22						1
22						1
22						1
22						1
22						1
22						1
22						1
22						0
22						0
22						0
25						1
25						1
25						1
25						1
25						1
25						1
25						1
25						1
25						1
25						1
25						1
25						1
25						1
25						1
25						1
25						1
25						1
25						1
25						1
25						1
25						1
25						1
25						1
25						1
25						1
25						1
25						1
25						1
25						1
25						1
25						1
25						1
25						1
25						1
25						1
25						1
25						1
25						1
25						1
25						1
25						1
25						1
27						1
27						1
27						1
27						1
27						1
27						1
27						1
27						1
27						1
27						1
27						1
27						1
27						1
27						1
27						1
27						1
27						1
27						1
27						1
27						1
27						1
27						1
27						1
27						1
27						1
27						1
27						1
27						1
27						1
27						1
27						1
27						1
27						1
27						1
27						1
27						1
27						1
27						1
27						1
27						1
27						1
27						1
27						1
27						1
27						1
27						1
27						1
27						1
27						1
27						1
27						1
27						1
27						1
27						1
27						1
27						1
27						1
27						1
29						1
29						1
29						1
29						1
29						1
29						1
29						1
29						1
29						1
29						1
29						1
29						1
29						1
32						1
32						1
32						1
32						1
32						1
32						1
32						1
32						1
32						1
32						1
32						1
32						1
32						1
32						1
32						1
32						1
32						1
32						1
32						1
32						1
32						1
32						1
32						1
32						1
32						1
32						1
32						1
32						1
32						1
32						1
32						1
32						1
32						1
32						1
32						1
32						1
32						1
32						1
32						1
32						1
32						1
32						1
32						1
32						1
32						1
32						1
32						1
32						1
32						1
32						1
32						1
32						1
32						1
32						1
32						1
32						1
32						1
32						1
32						1
34						1
34						1
34						1
34						1
34						1
34						1
34						1
34						1
34						1
34						1
35						1
35						1
35						1
35						1
18							0
18							0
18							0
18							1
18							1
18							1
18							1
18							1
20							1
20							1
20							1
20							1
20							1
22							1
22							1
22							1
22							1
22							1
22							1
22							1
22							1
22							1
22							1
22							1
22							1
22							1
22							1
22							1
22							1
22							1
22							1
22							1
22							1
24							1
24							1
24							1
24							1
24							1
24							1
24							1
24							1
24							1
24							1
24							1
24							1
24							1
24							1
24							1
24							1
24							1
24							1
24							1
24							1
24							1
24							1
24							1
24							1
24							1
24							1
24							1
24							1
24							1
24							1
24							1
24							1
24							1
24							1
24							1
24							1
24							1
24							1
24							1
24							1
24							1
24							1
24							1
24							1
24							1
24							1
24							1
24							1
24							1
24							1
24							1
24							1
24							1
24							1
24							1
24							1
24							1
24							1
24							1
24							1
24							1
24							1
24							1
24							1
24							1
24							1
24							1
24							1
24							1
24							1
24							1
24							1
24							1
24							1
24							1
24							1
24							1
24							1
24							1
24							1
24							1
24							1
24							1
24							1
24							1
24							1
24							1
24							1
24							1
24							1
24							1
24							1
24							1
24							1
24							1
24							1
24							1
24							1
24							1
24							1
24							1
24							1
24							1
24							1
24							1
24							1
24							1
24							1
24							1
24							1
24							1
24							1
24							1
24							1
[truncated: 4,120 more rows]
[truncated: 95 more columns]
