# Supplementary material for: Spermidine is essential for fasting-mediated autophagy and longevity
Source: Nat Cell Biol. 2024 Aug 8;26(9):1571–84. doi: 10.1038/s41556-024-01468-x (PMC11392816; doi:10.1038/s41556-024-01468-x)
Supplement: Supplementary file 27 — Numerical Source Data. [file 41556_2024_1468_MOESM27_ESM.xlsx]

## Sheet: ED Fig 8
Additional notes for statistical analyses in italic next to the data sets.
Extended Data Fig. 8C
	CTL															DFMO
Ad lib.	42.8108	47.8211	50.6951	37.6513	45.1979	43.1398	45.4004	50.3671	33.4723	44.4521	40.4377	41.7474	51.5849			49.3509	47.3978	49.7548	33.3961	32.9002	50.1969	37.4759	39.7689	34.0539
IF	31.649	37.169	33.699	36.2215	49.3792	48.3769	37.7387	36.898	43.4474	38.5767	37.7045	47.135	34.0541	39.9245	41.8345	41.1366	43.1459	47.3053	40.1029	35.6181	46.3677	41.642	37.8945
Extended Data Fig. 8D
	CTL															DFMO
Ad lib.	57.2655	60.0299	73.5799	79.6542	59.6107	52.5575	53.6643	69.4171	50.4147	61.7852	67.8723	55.6165				69.6013	68.5662	58.1446	47.9661	40.9055	56.3052	54.1805	52.795	50.2544
IF	56.2169	55.6856	57.5847	73.3528	58.094	61.6709	77.3595	70.4061	81.6109	54.5976	55.1252	66.0471	66.8339	57.2094	54.4134	57.7458	64.1643	61.7386	61.0699	63.3907	55.9954	73.2125	64.0692
Extended Data Fig. 8E
	CTL															DFMO
Ad lib.	523.127	509.976	621.665	527.009	534.045	487.537	372.561	508.475	382.032	569.022	600.06	431.112	551.572			561.383	608.643	533.571	507.56	518.26	522.648	545.268	455.373	540.054
IF	404.858	499.068	570.342	564.865	488.806	558.919	526.316	524.361	468.293	414.83	465.586	521.059	568.99	454.243	563.401	482.191	505.913	526.905	573.723	548.772	432.129	509.303	506.586
Extended Data Fig. 8F
	CTL															DFMO
Ad lib.	35.68	30.62	32.75	30.59	30.7	29.32	27.82	29.66	28.46	36.28	30.9	30.05	31.55			33.97	27.12	29.6	31.5	28.1	31.92	26.58	27.96	27.95
IF	30.61	30.19	28.97	31.62	34.62	28.88	29.54	28.35	28.64	30.95	29.71	33.19	34.56	31.65	28.55	27.22	32.85	34.21	31.72	27.63	30.81	33.01	30.81
Extended Data Fig. 8G
Weeks	Ad lib.															Ad lib.+DFMO																IF																IF+DFMO
-4	39.8	30.9	34.4	30.7	32.3	31	33.2	29.1	29.7	28.6	32.4	30.2	33.1	30.8	29.1	33.8	26.3	30.4	31.7	30.5	34.1	31	38.4	37.4	29	27.5	27.2	31.7	30.6	30	28.5	31.3	32.4	29	31.2	34.6	30.5	34.9	28.6	31.6	30.8	28.1	29.3	30.5	34.7	32.9	29.7	28.7	29.4
-3	38	30.8	34.8	30.7	32.9	32.6	33.6	29.8	29.7	28.1	32.4	29.9	32.2	31.2	28.5	33.4	25.6	31.1	31.1	29.1	34.6	30.8	38.1	37.7	29.5	28.2	27.4	32.4	31	29.5	28.5	31.7	32.8	28.8	31.5	35.7	30.5	35.7	27.7	31.8	31.7	26.3	28.9	31	34.5	33.1	29.5	28	29.1
-2	37.8	30.4	34.7	31.2	33	33.1	34.1	29.9	29.7	28.8	33.4	30	32.5	32.2	29.4	33.1	26.5	31.4	31.3	29.3	34.5	30.8	39	36.5	28.7	28.1	28.2	32.3	30.6	29.2	29	31.2	32.7	29.3	31.8	36.9	30.3	36.6	27.3	31.3	29.7	26.2	29.7	31	34.7	33.6	30.1	28.6	28.7
-1	36.2	29.8	33.3	30.2	31.5	32.1	33.1	29.7	29.6	28.8	33.7	29	30.8	31.1	28.9	34.7	25.6	29.8	30.2	28.1	34.5	29	38	33.5	27.7	26.8	27.4	31.1	30.1	28.1	28.6	31.9	33.6	29.9	33.1	36.7	30.4	37	28.8	31.5	29.9	28.7	29.6	31.8	36.2	32.3	31.8	28.8	29.1
1	36.4	27.9	33.9	30.8	31.4	31.5	32.5	29.8	29.1	30	34.3	28.9	30.7	30.2	28.7	33.4	26.3	30.2	31.1	28	34.2	28.9	37.5	33.2	27.7	27.3	27.8	31	30.3	27.5	28.1	32.5	32.7	29.9	33.1	36	31.1	36.6	28.3	31.4	29.4	29	29.5	31.7	35.9	34.9	30.1	28.7	29.9
2	37.3	28.4	33.8	31	31.3	30.9	32.7	30.3	29.2	30.4	34.4	29.1	30.3	30.6	28.9	32	26.1	30.2	31.3	26.3	33.7	26.8	35.7	33.2	27.8	24.1	27.9	30.4	29.6	26.3	28.2	33.1	34.1	29.7	32.7	35.4	31.1	36.5	28.8	31.7	29.7	29.4	29.7	31.1	36.2	34.2	30.1	28.8	28.2
3	36.6	28.7	33.1	31.1	30.8	31	31.9	29.8	29	30.1	34.8	28.4	29.9	30.3	29.5	32.3	25.8	30	30.9		33.9	25.6	36	31.8	27.9		28.7	29.8	28.9	25.5	26.6	31.8	32	29.6	32.7	35	31.2	36.2	28.1	31.1	29.7	28.9	30.2	31.8	35.4	34.4	30	27.8	27.4
4	36.2	28.9	33.7	31.4	30.9	30.3	31.6	29.8	28	29.5	34.6	28.6	28.6	30.4	28.7	29.3	25.1	30.4	30.9		34.6	29.3	36.7	33.9	27.8		27.1	29.7	28		26.9	32	31.2	28.6	32	35.9	31.3	35.1	28.1	31	30	29.8	29.9	32.2	34.9	34	30.3	27.4	27.1
5	35.8	28.8	33	31.4	30.8	30	32	29.8	28.9	30.6	34.4	29.7	28.6	30.3	28.7	31.9	26.6	30.3	30.8		32.4	26.3	35.6	32.9	27.8		27.8	29.4	28.2		25.8	32.4	30.8	28.7	31.8	35.2	31.2	33.3	28	31.5	30.3	29.8	29.3	31.6	36	34.1	30.5	27.2	27.7
6	35.1	28.7	31.8	31.5	30.2	30.6	31.1	29.3	28	29.7	34.1	28.3	27.4	29.3	28	32.1	27	30.2	30.5		31.9	26.5	35.3	30.6	27.3		27	29	28.5		24.9	31	30	28.6	31.7	34.6	30.5	32.2	28.3	31.9	29.3	28.9	29.5	31.3	36	33.2	29.9	27.5	27.8
8	33.8	29.4	31.7	29	30.3	30.3	31.1		29.5	30.1	35.9	29.4	27	30.4	28.4	33.6	26.8	30.6	31.5		33.4			30.6	28.6		28.4		29.2		27	31.9	30.3	29.3	32.2	35.1	30.3	32	28.6	31.1	29.7	28.5	29.6	31.1	35.8	33.5	30.2	27.5	28.2
9	34.6	29.7	31.2	29.6	30.5	30.3	31.5		29.2	30.2	35.5	29.1		29.6	27.9	33.2	26.5	30	31.1		32.2				28.4		29.1		27.9		25.3	31.3	30.6	30	32.9	34.9	29	27.8	28.8	30.5	28.5	29.8	29.5	31.7	35.8	33.8	29.5	27.1	27
log2-transformed
Extended Data Fig. 8H
	Ad lib.				Ad lib.+DFMO				IF				IF+DFMO
1	1.03	0.98	0.86	0.8	0.83	0.98	0.95	0.85	0.75	0.88	0.87	0.81	0.74	0.91	0.72	0.71
2	1.02	1.04	0.86	0.72	0.74	0.97	0.89	0.77	0.78	0.96	0.89	0.88	0.81	1.05	0.67	0.72
3	1.01	0.96	0.86	0.78	0.76	0.68	0.59	0.82	0.71	0.86	0.82	0.83	0.77	0.78	0.87	0.69
4	1.19	1	0.89	0.84	0.85	1.16	1.15	1.05	0.75	0.85	0.88	0.81	0.73	0.79		0.76
5	1.18	1	0.93	0.84	0.89	0.99	1.14	0.99	0.81	0.94	0.87	0.83	0.8	0.87	1.07	0.86
Extended Data Fig. 8I
	CTL																		0.5% DFMO																0.25% DFMO
Ad lib.	5.203	4.468	5.532	4.781	4.298	5.292	4.724	4.808	4.03	4.055	4.777	3.732	5.111	4.502	4.683	5.229	5.428	4.894	6.768	6.36	5.171	4.682	4.647	4.977	5.392	4.374	6.23	3.771	4.6	3.626					5.51	5.465	3.747	5.62	4.495	6.057	4.102	3.86	5.519	4.922	5.527	2.895	5.65
IF	7.136	6.787	6.066	7.728	6.658	6.533	6.353	5.646	6.534	6.575	6.52	6.08	5.901	5.467	5.641				6.12	5.608	5.46	5.965	4.299	6.339	4.683	5.344	5.786	5.833	5.931	6.304	5.866	6.04	5.154	5.021	4.345	5.964	5.509	6.606	4.69	6.248	6.619	4.001	5.956	4.467	5.223	6.204	5.762
Extended Data Fig. 8J
	CTL																		0.5% DFMO																0.25% DFMO
Ad lib.	100	68	75	52.42	15.6	2	16	23.49	1.5	14.57	61	19	45	140	29	49.64	42.24	51	20.43	20.5	3	18.7	5	31.2	26.18	75	29	12.67	16.56	13.14					59.61	61	133	8.5	34.75	12.04	2	50.9	21	39	30.5	19.15	6.4
IF	43	14.53	165	119	58	168	160	68	140	59	174								96	112	37	0	59	21	27.15	175	18	21	61	14.3	12.26	133	18.23	138	130	195	38	145	159	220	237	64	35	12	59	173
Extended Data Fig. 8K
	CTL																		0.5% DFMO																0.25% DFMO
Ad lib.	38.45	38.12	38.64	37	34.61	35.17	36.22	33.68	43.06	37.05	27.76	35.59	33.2	33.79	36.29	38.79	38.1	36.46	27.56	31.87	35.66	31.84	36.69	35.61	36.94	32.98	40.04	41.32	43.3	37.96					33.52	33.18	39.84	34.97	39.28	35.15	37.23	36.6	33.21	34.41	30.7	37.2	42.1	29.91
IF	32	33.98	30.89	29.03	29.6	29.52	30.69	31.41	32.68	29.33	32.54	32.01	31.7	31.61	31.1				31.8	28.67	33.47	31.2	31.98	28.77	32.64	31.08	31.56	30.4	31.17	28.56	32.44	29.6	29.27	30.85	33.03	29.33	32.48	31.8	31.47	28.12	29.88	30.01	29.84	34.07	30.06	31.35	29.82
Extended Data Fig. 8L
	CTL																		0.5% DFMO																0.25% DFMO
Ad lib.	0.351	0.672	0.559	0.481	0.304	0.316	0.415	0.349	0.586	0.603	0.226	0.262	0.373	0.459	0.376	0.519	0.592	0.455	0.357	0.32	0.32	0.306	0.321	0.285	0.338	0.262	0.567	0.664	0.671	0.622					0.239	0.442	0.605	0.225	0.621	0.302	0.446	0.346	0.381	0.313	0.39	0.731	0.2
IF	0.355	0.414	0.418	0.349	0.238	0.268	0.322	0.329	0.35	0.404	0.396	0.425	0.275	0.25	0.332				0.289	0.309	0.453	0.335	0.324	0.305	0.336	0.341	0.304	0.305	0.364	0.344	0.279	0.349	0.297	0.241	0.268	0.463	0.314	0.263	0.337	0.339	0.388	0.319	0.3	0.326	0.468	0.374	0.28
Extended Data Fig. 8M
	CTL																		0.5% DFMO																0.25% DFMO
Ad lib.	32.1	31.9	32.3	32.3	32.9	32.2	32.5	31.5	31.8	30.2	30.8	32.6	31.3	31	31.3	31.2	29.8	31.5	29.9	33.2	32	31.1	31.1	31.8	32.3	31.2	31.9	29.9	30.3	30.7					32	31.3	31.7	31.8	31.5	32.1	31.5	32.7	32.1	30.7	32	31.3	32.3	32.7
IF	31.3	32.4	31	31.2	30.5	29.7	32.2	30.7	30.1	29.3	31	32.1	30.4	31.3	29.5				31	30.5	30.4	29.2	32.2	32.2	31.1	29.3	30.8	29.6	30.3	30	29.8	29.5	29.1	30.2	30.7	30.6	32.1	31.6	30.3	30	28.5	29.5	30.8	29.7	30.7	31	31.5
Extended Data Fig. 8N
	Female				Male
Ad lib.	0.92919	1.05508	0.96815	1.0281	1.0251	0.93518	1.01311	1.04608
IF	0.70438	0.84526	0.93518	0.64444	0.61146	0.5695	0.64144	0.42862
IF+DFMO	0.90221	1.07006	1.16898	1.09704	0.71937	0.76433	0.64743	0.77632
Ad lib. + SPD	0.90521	0.98314	0.5695	1.0311	0.84826	0.82428	0.6864	0.74635
Extended Data Fig. 8P
MAT2A	EP300	HADHB	ARG1	SIRT1	GNMT	AHCY	DOHH	CBS	BHMT	Cyclophilin Control	CTL	PAOX	DHPS	SAT1	CTH	AMD1	SMS	ATG7	Dharmafect	ARG2	HADHA	MTR	Non-targeting Control	SMOX	SRM	MTAP	ODC1	ATG5	EIF5A	ULK1
1.11913	1.11867	1.09517	1.08256	1.05966	1.04975	1.03938	1.03512	1.02042	1.0072	1.00693	1	0.999801	0.997948	0.990888	0.983477	0.978356	0.970958	0.965694	0.960598	0.959352	0.942627	0.933308	0.921202	0.911859	0.902816	0.848197	0.796805	0.784498	0.784482	0.560527
1.27067	1.10748	1.03685	1.22732	1.06866	1.08861	1.03035	1.22114	1.0907	1.22903	1.15516	0.981596	1.14104	1.24408	1.19128	1.08332	0.875268	0.972566	1.21194	1.15415	1.14961	1.02484	1.16638	0.937247	1.01406	1.11482	0.882242	1.02084	0.929815	0.839788	0.543171
1.59524	1.13184	1.09842	1.09335	1.09883	1.10312	1.09754	1.12804	1.02452	1.02971	1.09721	1.1357	1.16019	1.27892	1.26639	1.07805	1.09789	1.08097	1.09105	0.965308	1.14395	1.03116	1.10385	0.967219	1.15573	1.15416	0.79685	0.934994	0.774818	0.896939	0.546492
1.01074	1.23377	1.01205	1.23216	1.1503	1.09816	1.24381	1.19463	1.17404	1.2389	0.975341	1.05876	0.933913	0.962229	0.843608	0.981013	0.95012	0.884839	0.885175	0.954187	0.856789	1.12022	0.873508	0.775892	0.676187	0.93047	0.794569	0.783861	0.71092	0.926091	0.52719
1.08872	1.3028	0.965079	1.25645	1.0585	0.984096	1.25083	1.21265	1.15261	1.19678	1.00194	0.963667	0.976532	0.955887	1.03503	1.09556	1.11632	1.01428	0.861968	1.07491	0.88816	1.02612	0.830919	1.00336	0.682709	0.840192	0.714208	0.849573	0.824674	0.898875	0.490243
0.921122	1.08324	1.3645	0.91811	0.985217	1.32042	0.875859	0.76958	1.10251	0.996669	0.980911	0.849817	0.915405	0.79989	1.01492	0.958519	1.05506	1.11369	0.803538	0.967781	0.872696	0.754013	0.86286	0.975135	0.899768	0.754338	0.963512	0.725362	0.820913	0.716714	0.613617
0.865864	0.987492	1.33088	0.924416	1.01372	1.00964	0.932224	0.826734	1.11527	0.943453	0.938615	1.14545	0.919022	0.820198	0.744359	0.97303	1.03543	0.703833	1.00592	0.866926	0.739555	0.830499	0.955977	0.884552	1.06379	0.718493	1.00935	0.651918	0.702717	0.645811	0.596138
1.0667	1.09628	0.990379	1.01587	1.11627	0.895167	1.01006	0.878401	0.710431	0.69323	0.937348	0.82923	1.03405	0.974412	0.980536	0.882853	0.92797	1.0566	0.939518	0.974671	1.00239	0.845893	0.701803	0.848333	0.935848	0.962027	0.767004	0.645196	0.70674	0.656393	0.620268
1.13397	1.00649	0.963183	0.992813	0.985755	0.898796	0.87435	1.04981	0.79331	0.729797	0.968912	1.02772	0.918251	0.947968	0.850977	0.815475	0.768789	0.940881	0.926448	0.915346	1.02166	0.908274	0.971169	0.977878	0.866776	0.74802	0.857848	0.762698	0.805385	0.695241	0.547099
											0.958017								0.971578
											1.07828								0.958559
											1.00338								0.858061
											1.04655								0.865693
											1.01895
											1.0087
											1.11868
											0.775498
[truncated: 14 more columns]
