# Supplementary material for: Spermidine is essential for fasting-mediated autophagy and longevity
Source: Nat Cell Biol. 2024 Aug 8;26(9):1571–84. doi: 10.1038/s41556-024-01468-x (PMC11392816; doi:10.1038/s41556-024-01468-x)
Supplement: Supplementary file 28 — Numerical Source Data. [file 41556_2024_1468_MOESM28_ESM.xlsx]

## Sheet: ED Fig 9
Extended Data Fig. 9B
	WT								spe1
CTL	0.902311	1.05483	1.35513	0.687736	1.23682	1.24175	0.98994	0.531495	0.0082489	0.0008234	0	0	0	0.0489714	0.0155276	0
-N	2.11827	2.16147	2.53445	2.92914	1.53354	2.04139	1.69467	1.78666	0.186993	0.137666	0.0990775		0.0442437	0.108312	0.0243407	0.00143608
Extended Data Fig. 9D
	WT						∆spe1						∆spe1+SPD
CTL	0.786658	1.21334	1.0552	0.944797	0.658642	1.34136	0.0618343	0.0698352	0.0645763	0.0462497	0.0260274	0.0175572	0.938909	0.83118	1.15493	0.926661	1.38635	1.02072
-N	1.89062	2.41647	2.70621	2.03249	2.00787	2.62916	0.0497091	0.0813158	0.122932	0.0605428	0.112465	0.0584986	2.4643	1.53971	2.09447	1.70045	2.79079	1.79731
Extended Data Fig. 9F
CTL	-N	-N+0.01 mM SPD	-N+0.1 mM SPD	-N+1 mM SPD	-N+10 mM SPD
1.12888	2.64239	2.12945	1.0046	1.19842	1.76375
0.871121	1.61402	1.98021	1.09676	1.27002	1.68171
0.795052	1.79163	2.03565	2.97865	2.73564	2.65081
1.20495	2.14553	2.56233	2.05084	2.30544	2.11165
Extended Data Fig. 9H
	Ad lib.																														Fasted
eIF5AH	1.00793	1.06199	1.06929	0.983018	1.03402	0.84375	0.851039	0.959221	1.24364	0.920876	1.01483	0.900927	1.20016	0.909301	1.32002	0.818161	0.898082	1.15186	1.00829	0.833171	0.991091	0.979328	1.11922	1.04874	1.20806	1.06297	0.912132	0.966008	0.888033	0.794832	1.24519	1.14203	0.87677	1.03099	1.38556	0.858904	1.24668	1.08102	1.33362	1.18399	1.08076	1.60395	1.10074	1.2161	1.25875	1.20216	1.16952	1.32439	1.43264
eIF5A	0.983171	1.02284	1.12204	0.968041	1.00594	0.897967	0.955142	0.879671	1.46888	0.7642	0.998484	0.858647	1.27907	0.795898	1.20671	0.88666	0.895268	0.98716	0.957787	0.865451	1.12866	1.07231	1.11249	1.11104	1.21484	0.981071	0.9283	0.982489	0.862811	0.806962	1.20419	1.20345	1.02455	1.16072	1.29927	0.973013	1.45783	1.24069	1.60393	1.39341	1.31649	2.03185	1.29848	1.31875	1.89818	1.56966	1.72292	1.65467	1.88101
eIF5AH/eIF5A	1.01906	1.03207	0.947295	1.0094	1.02178	0.934008	0.885684	1.08392	0.8416	1.19782	1.0103	1.04297	0.932695	1.13566	1.08737	0.917232	0.997149	1.15987	1.04644	0.956949	0.872867	0.907833	1.00004	0.938289	0.98848	1.07701	0.976712	0.977351	1.02308	0.979083	1.02787	0.943297	0.85065	0.882927	1.06004	0.877452	0.850052	0.866095	0.826507	0.844629	0.816035	0.784689	0.842646	0.916649	0.659175	0.761297	0.674747	0.795612	0.757085
Extended Data Fig. 9J
	Ad lib.						Fasted
12h	0.833584	1.16642	0.69294	1.30706	1.04465	0.955346	1.68657	1.8617	1.41122	0.821484	2.18833	2.05501
24h	0.687153	1.07768	0.350181	0.658654	1.26647	1.34082	0.697703	0.642045	0.784732	1.09534	1.98727	0.652115
24h+RF	0.324997	1.02696	0.467714	1.02378	0.554819	0.612451	0.557062	1.12918	0.705282	1.24969	1.05182	0.744514
Extended Data Fig. 9L
eIF5AH
	WT												Odc1MI10996+/-
Ad lib.	1.04709	1.08657	0.93449	1.02886	1.02655	0.876433	0.971144	0.984329	0.938113	1.02459	1.08183		0.834031	1.35322	1.03767	1.37049	0.935314	0.674311	1.07057	1.08868	1.62394	0.998874	1.23713
Fasted	1.06312	1.04775	1.28635	0.985829	1.16957	1.25729	1.18744	1.16957	1.26008	1.53184	1.35119	1.63877	0.965103	1.11788	1.40367	0.81188	1.20063	0.846676	1.41669	1.21137	1.55473	1.44607	1.57284	1.01544
eIF5A
	WT												Odc1MI10996+/-
Ad lib.	1.18917	1.12065	0.948646	0.92286	1.01289	0.805779	1.22442	0.989196	0.810654	0.922468	1.05326		0.701178	1.28532	0.960592	1.18388	0.937234	0.937866	0.887218	1.16565	1.70029	1.14409	1.17721
Fasted	1.06296	1.06932	1.26697	0.893723	1.08428	1.19063	1.2527	1.44223	1.36079	1.87744	1.5106	1.71869	0.900085	1.01639	1.25701	0.65048	1.0515	0.817482	1.56126	1.29865	1.59081	1.66078	1.50388	1.07293
eIF5AH/eIF5A
	WT												Odc1MI10996+/-
Ad lib.	0.869882	0.957879	0.973178	1.1014	1.00124	1.07455	0.783563	0.98306	1.14325	1.09728	1.01472		1.1751	1.04011	1.0672	1.14364	0.985897	0.710299	1.19208	0.922687	0.943558	0.862528	1.03821
Fasted	0.988071	0.967993	1.00303	1.08973	1.06563	1.04323	0.936454	0.801147	0.914803	0.806061	0.883671	0.941977	1.05928	1.08657	1.10318	1.23305	1.12803	1.0232	0.896443	0.921525	0.965514	0.860198	1.03323	0.93498
Extended Data Fig. 9N
	WT						IGF1Rtg							dnPI3K
eIF5AH/GAPDH	1.39683	1.5192	0.783713	1.05867	0.712594	0.528989	0.900872	1.99417	1.73941	0.672325	1.07594	1.02776	0.456636	1.90362	2.28184	3.52983
eIF5A/GAPDH	1.28674	1.37719	0.954674	1.03795	0.685729	0.657719	0.86563	1.12397	1.02063	0.745579	1.04034	1.12212	0.64026	1.00686	0.805998	0.928811
eIF5AH/eIF5A	1.10903	1.12697	0.838671	1.04202	1.06165	0.821668	1.06321	1.81258	1.74109	0.921245	1.05658	0.935715	0.728625	1.93152	2.89228	3.88254
Extended Data Fig. 9P
	CTL						Starv.
eIF5AH/GAPDH	0.597287	0.895751	1.06718	1.02022	1.13426	1.28531	0.967865	1.40717	2.05167	1.42757	1.96806	0.969236
eIF5A/GAPDH	0.5553	0.841051	1.38646	1.04159	1.11548	1.06012	0.732033	0.885734	1.06068	1.23904	0.839097	0.821313
eIF5AH/eIF5A	1.04597	1.00715	0.757647	0.964128	1.0009	1.22421	1.31289	1.51739	1.90397	1.12304	2.30868	1.16161
Extended Data Fig. 9Q
	Female												Male
Baseline	1.0343	0.998484	1.06176	0.783278	1.0125	0.769759	0.855528	1.18581	0.993921	1.19365	0.941157	0.798588	1.21109	1.05111	1.15307	0.953859	1.00214
Fasted	1.28215	1.50002	1.61815		1.92306	1.2489	1.62346	1.8019	1.8757	1.59528	1.54575	1.52806		1.92973	1.95192	1.63303	2.23937
Extended Data Fig. 9R-T
eIF5AH ratio	Age	BMI	Body weight ratio
1.28215	62	25.3	0.9461
1.50002	37	21	0.9565
1.61815	47	22.2	0.9627
1.92973	77	25.2	0.9592
1.92306	50	28.6	0.9093
1.95192	64	20.8	0.9587
1.2489	52	24.1	0.9344
1.62346	44	21.4	0.9288
1.8019	64	26.2	0.959
1.8757	44	21.3	0.9529
1.59528	39	22.1	0.9522
1.63303	31	24.4	0.9293
1.54575	30	20.1	0.9551
1.52806	23	23.4	0.938
2.23937	43	23.9	0.957
[truncated: 11 more columns]
