# Supplementary material for: Spermidine is essential for fasting-mediated autophagy and longevity
Source: Nat Cell Biol. 2024 Aug 8;26(9):1571–84. doi: 10.1038/s41556-024-01468-x (PMC11392816; doi:10.1038/s41556-024-01468-x)
Supplement: Supplementary file 30 — Numerical Source Data. [file 41556_2024_1468_MOESM30_ESM.xlsx]

## Sheet: ED Fig 10
Additional notes for statistical analyses in italic next to the data sets.
Extended Data Fig. 10A
CTL			dhps-1(RNAi)
Mean	SEM	N	Mean	SEM	N
1	0.10063	3	0.467873	0.02037	3
1	0.083952	3	0.493741	0.06944	3
Extended Data Fig. 10C
CTL ad lib.	CTL fasted	dhps-1(RNAi) ad lib	dhps-1(RNAi) fasted
2	14	1	1
10	17	0	1
1	4	2	8
3	20	2	8
0	11	0	1
0	5	2	1
2	7	1	15
10	18	1	8
1	10	3	20
1	4	1	8
1	6		4
	25		0
	17		3
	6		5
	10		9
	4		1
	18		1
	8		8
	6		17
	5		8
	20		12
	7
	4
	4
	21
	19
Performed together with Fig. 3P
Extended Data Fig. 10E
CTL ad lib.	CTL fasted	dhps-1(RNAi) ad lib.	dhps-1(RNAi) fasted
0.844585	1.11424	0.737233	1.00894
0.85051	1.1972	0.864666	1.03395
1.06284	1.26128	0.847389	1.02392
0.817042	1.12056	0.85958	1.06301
0.863019	1.2492	0.73286	0.98854
0.864057	1.15009	0.845427	0.902119
0.8824	1.2184	0.81884	0.932925
0.707391	0.942356	0.806897	0.940022
0.705925	1.35422	0.822697	0.929824
0.851668	1.04564	0.865078	1.1893
0.813754	0.982718	0.788553	1.0243
0.752152	1.01656	0.792129	0.936133
0.922305	1.04913	0.781987	0.963458
0.703365	1.23517	0.771576	1.13523
0.826582	1.15724	0.783493	1.05548
0.853172	1.14314	0.875749	1.00623
0.968703	1.23787	0.70844	0.990851
0.897986	1.0892	0.903136	1.04507
0.850072	1.13104	0.985893	0.882756
0.692992	1.19925	0.758221	0.883805
0.844818	1.25205	0.739191	1.06489
0.861062	1.21161	0.846728	0.894978
0.889816	1.04079	0.928774	0.990979
0.895735	1.16676	0.872822	0.941232
0.868783	1.07326	0.816357	1.04963
0.858409	0.974996	0.845332	0.943504
0.919559	0.910579	0.730215	0.806424
0.869264	1.19066	0.999672	0.875677
1.05042	1.20727	0.875271	1.0005
1.01185	1.1989	1.10687	0.888835
0.934699	1.25181	0.945479	1.14645
0.84773	1.14452	0.92226	1.00322
0.824935	1.18999	0.891469	0.984264
1.06382	1.36603	0.861371	1.12222
0.946469	1.45114	0.913781	1.05132
1.01426	1.32768	0.911241	1.12568
0.966365	1.34102	0.926168	1.1887
0.992562	1.30464	0.874871	1.0388
0.896981	1.38084	1.01663	1.10456
0.911264	1.30008	0.878254	1.08927
0.994467	1.3099	0.889657	1.06861
0.972427	1.24079	0.969274	1.17308
0.978664	1.25263	0.89525	1.13313
1.05834	1.24042	0.922826	1.24702
0.963357	1.29935	0.994792	1.2254
0.96809	1.31136	0.940792	1.1202
1.04774	1.2615	0.93482	1.22975
0.938256	1.30558	0.83645	1.01475
0.994877	1.3538	0.887439	1.11223
0.999476	1.30881	0.872325	0.965693
0.976602	1.26478	0.965378	1.12241
0.946139	1.27728	0.942432	1.09257
1.07321	1.29665	1.02375	1.15213
0.9149	1.1728	0.865431	1.07132
1.09998	1.24529	0.906118	1.05634
0.918661	1.31911	1.01985	1.18664
1.01883	1.32732	0.840458	1.17256
0.99481	1.20976	0.703171	1.11339
0.921636	1.18624	0.858273	1.211
1.03366	1.20402	0.826101	1.2782
0.954852	1.32011	1.11507	1.15825
1.05293	1.20304	0.94269	0.964408
0.983943	1.18604	1.00453	1.10877
0.96587	1.17208	0.858015	1.18999
0.914443	1.22035	0.836956	1.12906
0.944553	1.21977	0.838165	1.04481
0.915389	1.188	0.938315	1.18649
0.928713	1.07133	1.06558	1.12415
0.939406	1.23532	0.745527	1.04805
0.894712	1.29925	0.838647	1.21711
0.861049	1.24755	1.0749	1.2673
0.99605	1.24457	0.847136	1.12026
0.929678	1.3213	0.833525	1.12784
0.915598	1.1606	0.76529	1.1167
0.884702	1.33728	0.857424	1.07404
0.775223	1.29908	0.913824	1.13163
0.926499	1.22418	0.97421	0.946532
0.95706	1.2464	1.01861	1.09368
0.923454	1.14757	1.10364	1.20182
0.95219	1.15782	1.14159	1.18342
0.991295	1.32325	1.08713	1.24631
1.07052	1.23321	1.07341	1.16438
1.02411	1.16815	1.1205	1.14454
1.02375	1.33538	1.03179	1.1024
1.26796	1.24316	0.992623	1.05044
1.35527	1.40643	0.995862	1.12214
1.22169	1.23395	0.861296	1.06134
1.08087	1.2511	1.05148	1.12366
1.07228	1.32291	1.06024	1.16033
1.19816	1.14323	1.04966	1.09658
1.08996	1.42645	1.0942	1.1222
1.10466	1.2061	1.12594	1.05301
1.25686	1.72717	1.17225	1.14049
1.43623	1.66149	0.893074	1.1379
1.23698	1.48344	1.10385	1.1087
1.33119	1.44572	1.14374	1.09433
1.13911	1.46663	0.859383	1.02165
1.24934	1.75306	0.964425	1.1839
1.32845	1.73253	1.02753	1.91775
1.18694	1.99675	1.45048	1.79586
1.21533	1.92157	1.06834	1.68227
1.20652	1.79171	1.08527	1.4736
1.08809	1.95547	1.19073	1.71752
1.27813	1.64927	1.06579	1.66724
1.32832	1.93921	0.945901	1.61331
1.24806	1.62436	0.945195	1.64956
1.21423	1.88171	0.987575	1.66528
1.24053	1.82038		1.60722
1.24851	1.67665		1.64464
1.19587	1.92431		1.66861
1.15067	1.94794		1.50365
1.34467	1.83278		1.74965
1.1771	1.48561		1.52728
1.18819	2.08817		1.55886
1.17538	1.4996		1.24076
1.16457	1.84193		1.58631
1.4559	2.03676		1.53637
0.988398	1.64421		1.51849
0.992813	1.69455		1.7296
1.24448	1.44924		1.70076
0.959648	1.60803		1.54398
	1.70191		1.54508
	1.6812		1.57531
	1.91278		1.41582
	1.25806		1.40706
	1.73268		1.63283
	1.74847		1.44456
			1.41082
			1.3701
			1.57599
			1.48712
			1.49843
			1.4439
			1.66033
			1.5783
			1.64474
			1.73261
			1.69378
			1.7734
			1.52903
			1.59953
			1.5395
			1.54867
Performed together with Extended Data Fig. 6D
Extended Data Fig. 10G
CTL ad lib.	CTL fasted	dhps-1(RNAi) ad lib.	dhps-1(RNAi) fasted
21	10	39	8
28	3	25	7
13	10	5	16
8	10	19	8
18	16	9	28
17	10	34	17
14	11	26	14
6	17	22	7
25	9	36	10
13	6	12	22
20	5	19	11
12	8	11	15
12	2	13	4
12	7	23	4
17	14	39	8
27	5	22	6
9	8	12	18
22	6	26	8
21	8	15	8
23	5	28	13
21	10	19	10
26	11	14	12
18	15	18	12
5	14	25	13
28	15	25	27
30	7	11	20
19	6	17	14
11	11	18	23
7	9	20	8
14	6	16	7
13	12	24	8
31	7	16	11
11	10	23	11
19	18	12	10
20	15	14	13
10	7	16	9
9	3	4	6
8	8	27	11
19	7	19	6
8	6	15	9
13	6	22	10
6	9	10	9
22	5	17	21
19	5	25	16
8	12	19	8
20	18	22	5
29	9	15	11
8	18	6	16
13	19	22	12
12	8	16	10
15	4	24	14
8	14	21	4
16	13	27	11
26	3	28	19
13	12	13	19
24	14	20	13
26	8	30	7
20	4	18	11
8	8	17	9
12	12	15	17
6	8	8	12
30	14	11	9
21	12	13	13
27	18	19	10
23	9	12	12
9	16	18	29
18	10	13	8
9	4	23	20
15	5	23	16
11	3	18	16
6	16	29	14
15	13	5	12
15	12	23	22
20	16	18	4
20	6	23	9
7	11	31	10
13	5	12	15
23	19	11	17
19	10	15	16
17	5	8	10
11	5	12	9
15	12	14	6
27	7	17	26
15	6	18	21
17	10	19	16
21	11	24	11
8		16	10
15		13	10
22		23	4
11		14	7
13		36	25
24		17	17
10		16	17
24		32	11
14		23	26
24		19	17
12		32	4
7		30	21
12		29	23
13		37	11
32		18
28		21
19		23
12		19
22		15
23		13
11		38
29		23
34
25
32
10
9
12
29
19
11
23
30
8
11
7
24
20
22
28
23
26
22
7
10
11
33
Performed together with Extended Data Fig. 6F
Extended Data Fig. 10H
	CTL
Ad lib.	0.208	0.238	0.17	0.187	0.202	0.164	0.191	0.152	0.184	0.14	0.153	0.148	0.159	0.187	0.193	0.175	0.211	0.169	0.189	0.215	0.214	0.196	0.143	0.178	0.154	0.168	0.159	0.216	0.184	0.197	0.0986	0.119	0.1	0.128	0.11	0.099	0.133	0.125	0.163	0.125	0.106	0.11	0.0914	0.15	0.108	0.128	0.0956	0.123	0.111
Fasted	0.166	0.124	0.171	0.118	0.172	0.143	0.142	0.128	0.179	0.138	0.134	0.165	0.138	0.13	0.128	0.143	0.161	0.137	0.149	0.159	0.128	0.156	0.147	0.124	0.125	0.158	0.166	0.153	0.152	0.0859	0.0905	0.0858	0.0971	0.125	0.0972	0.065	0.099	0.12	0.0867	0.0922	0.088	0.0949	0.128	0.0914	0.118	0.0969	0.113	0.0998	0.0989
log2-transformed
Performed together with Extended Data Fig. 7G
Extended Data Fig. 10J
	CTL																		GC7
CTL	1	1	1	1	1	1	1	1	1	1	1	1	1	1	1	1	1	1	0.970539	1.04591	0.93864	0.851972	0.89882	0.870795	0.859682	1.01044	0.94947	1.03004	0.990436	0.972806	1.06074	1.02297	1.03307	1.00927	1.12805	1.0706
Starv.	2.40583	1.95663	1.79719	1.90611	1.39261	1.58064	1.54989	1.65949	1.61212	1.68488	1.62086	1.61046	1.70959	1.45708	1.60976	1.57637	1.66211	1.66565	1.37894	1.49306	1.07657	1.19046	0.831832	0.976072	1.07775	1.28785	1.11415	1.28842	1.31275	1.20029	1.17407	1.16172	1.20834	1.17138	1.15412	1.30763
CTL+CQ	3.23626	3.16809	2.97742	4.20702	3.14869	4.62115	4.30696	2.55845	3.34434	2.86777	3.07884	3.78301	2.44865	3.58013	3.11472	3.07999	3.47224	3.28816	3.47385	3.46279	2.88951	3.55394	2.94942	4.05625	4.13414	3.53606	4.0347	3.69973	3.84697	4.40151	2.98161	4.58733	4.35596	3.51817	4.13321	3.99219
Starv.+CQ	4.4209	4.76804	4.12779	4.94686	3.92739	5.05155	5.23608	4.01328	4.41393	3.90328	3.80912	5.3301	3.84846	5.43261	4.63389	4.22689	4.70354	4.0294	2.38437	2.31347	3.004	3.60543	2.78659	3.69505	3.75467	2.46119	3.11723	3.33973	3.41201	4.38225	3.6492	4.44628	3.61174	3.70637	3.31324	3.13592
log2-transformed
Extended Data Fig. 10K
	CTL																		GC7
CTL	1	1	1	1	1	1	1	1	1	1	1	1	1	1	1	1	1	1	0.938725	0.98651	0.881673	0.881673	0.924432	0.903981	0.873619	1.16159	1.02618	1.1388	1.02589	1.1356	1.15033	1.1987	1.10118	1.16102	1.31498	1.18543
Starv.	2.12503	1.67424	1.88876	1.88876	1.31001	1.46484	1.46028	1.58296	1.5128	1.58934	1.39175	1.34622	1.55835	1.19281	1.40216	1.35566	1.47925	1.61846	1.14149	1.24524	1.19063	1.19063	0.832922	0.971261	1.0312	1.18784	0.983724	1.19588	1.10561	1.03981	1.07137	1.0499	1.08038	1.05487	1.05842	1.20434
CTL+CQ	4.2479	4.13955	6.3271	6.3271	5.37869	8.31981	7.28844	3.48286	4.71829	3.8926	3.9462	4.60088	3.26984	4.38639	4.15611	3.85935	4.68467	4.69578	4.43905	4.34768	5.06288	5.06288	4.97751	7.28311	7.18538	5.12387	6.12413	5.34564	5.16991	5.75369	4.26413	5.91382	6.12013	4.74166	5.8837	5.93792
Starv.+CQ	4.41519	4.90534	6.34373	6.34373	5.32537	6.87579	7.09255	4.67751	5.4907	4.37501	4.12057	5.51532	4.6523	5.4313	4.92175	4.64951	5.62792	1.31498	2.01245	2.00708	4.0132	4.0132	3.65248	4.51548	4.6462	3.01819	3.89008	3.679	3.55209	4.50461	4.31376	4.28593	3.82116	3.7639	3.77849	3.97068
log2-transformed
[truncated: 76 more columns]
